# Supplementary material for: 2,2-Dichloro-N-(4-methyl­phenyl­sulfonyl)acetamide
Source: Acta Crystallogr Sect E Struct Rep Online. 2008 Jul 16;64(Pt 8):o1492. doi: 10.1107/S160053680802134X (PMC2962122; doi:10.1107/S160053680802134X)
Supplement: Supplementary file 2 [file e-64-o1492-Isup2.hkl]

# 
# h,k,l, Fc-squared, Fo-squared, sigma(Fo-squared) and status flag 
# 
data_I
_shelx_title ' SA10 PBCA' 
_shelx_refln_list_code          4 
_shelx_F_calc_maximum      279.50 
_exptl_crystal_F_000      1152.00 
_reflns_d_resolution_high  0.8000 
 
loop_ 
 _symmetry_equiv_pos_as_xyz 
 'x, y, z' 
 '-x+1/2, -y, z+1/2' 
 'x+1/2, -y+1/2, -z' 
 '-x, y+1/2, -z+1/2' 
 '-x, -y, -z' 
 'x-1/2, y, -z-1/2' 
 '-x-1/2, y-1/2, z' 
 'x, -y-1/2, z-1/2' 
 
_cell_length_a     9.6580 
_cell_length_b    10.3177 
_cell_length_c    23.0670 
_cell_angle_alpha  90.000 
_cell_angle_beta   90.000 
_cell_angle_gamma  90.000 
 
_shelx_F_squared_multiplier     1.000 
 
loop_ 
 _refln_index_h 
 _refln_index_k 
 _refln_index_l 
 _refln_F_squared_calc 
 _refln_F_squared_meas 
 _refln_F_squared_sigma 
 _refln_observed_status 
   2   0   0    78117.65    47668.71     79.76 o 
   4   0   0     5485.70     5237.11     26.24 o 
   6   0   0       69.51       85.25      6.70 o 
   8   0   0      450.65      380.31     13.31 o 
  10   0   0       84.67       69.27     13.51 o 
  12   0   0      651.17      764.94     22.27 o 
   2   1   0     9478.84     7347.73    605.36 o 
   4   1   0    12495.35    12573.41    133.60 o 
   6   1   0     2350.26     2174.67     22.88 o 
   8   1   0     1323.75     1229.71     14.03 o 
  10   1   0      648.57      633.34     17.41 o 
  12   1   0        0.62       -6.34      6.34 o 
   2   2   0     9683.83     9798.36     43.59 o 
   4   2   0     3713.65     4090.75     72.94 o 
   6   2   0     2952.61     3073.45     17.70 o 
   8   2   0     1651.37     1453.97     15.37 o 
  10   2   0      153.35      152.29     22.56 o 
   2   3   0      384.09      452.52      8.21 o 
   4   3   0       53.49       21.86      2.18 o 
   6   3   0     2257.10     2326.72     15.78 o 
   8   3   0     4695.60     4808.48     44.80 o 
   0   4   0    19695.88    20665.83     56.40 o 
   2   4   0     3590.37     3813.78     14.23 o 
   4   4   0       74.05       61.11      3.91 o 
   6   4   0     1808.09     1802.92     11.68 o 
   8   4   0      828.80      829.72     11.50 o 
  10   4   0     2702.47     2747.67     31.63 o 
   2   5   0     7062.30     7619.35     74.93 o 
   4   5   0     1416.12     1137.89     12.52 o 
   6   5   0     3770.71     3839.53     53.80 o 
   8   5   0      828.49      793.99     12.61 o 
  10   5   0       69.27       30.71     11.36 o 
   0   6   0    13723.19    14076.67     55.65 o 
   2   6   0      227.60      249.80      6.12 o 
   4   6   0      724.63      691.70      8.40 o 
   6   6   0      631.89      551.52     10.15 o 
   8   6   0      287.24      260.67     13.74 o 
  10   6   0      289.49      310.71     13.29 o 
   2   7   0     8021.63     8085.27    115.93 o 
   4   7   0      665.54      649.37     10.50 o 
   6   7   0      211.12      195.58      8.08 o 
   8   7   0       25.16       23.76     13.41 o 
  10   7   0       67.07       86.36     14.14 o 
   0   8   0     2508.56     2632.31     28.26 o 
   2   8   0     5322.16     5169.35     33.41 o 
   4   8   0      215.92      197.93      8.59 o 
   6   8   0        5.33        6.40      8.75 o 
   8   8   0      181.25      174.67     27.06 o 
   2   9   0      542.18      512.29     16.52 o 
   4   9   0      202.95      211.30      9.74 o 
   6   9   0       16.19        4.14      9.15 o 
   8   9   0       20.26       32.10     13.21 o 
   0  10   0      187.46      175.31     13.50 o 
   2  10   0      806.36      812.33     20.07 o 
   4  10   0       67.20       59.75      9.84 o 
   6  10   0     2339.85     2542.47     25.12 o 
   2  11   0     1500.97     1432.05     27.02 o 
   4  11   0      354.77      322.09     16.20 o 
   6  11   0      162.07      200.02     13.72 o 
   2  12   0      228.78      233.89     18.93 o 
   4  12   0      306.74      294.73     20.72 o 
   2   1   1    23313.14    17506.68    513.46 o 
   3   1   1     1101.95      953.83      4.83 o 
   4   1   1      861.22      822.34      6.45 o 
   5   1   1     4085.15     4182.94     21.02 o 
   6   1   1     1570.95     1431.33     10.78 o 
   7   1   1      538.52      506.85      6.29 o 
   8   1   1      196.62      214.26      5.82 o 
   9   1   1      268.89      241.60      9.24 o 
  10   1   1       46.32       84.65      6.60 o 
  11   1   1       28.37       19.08      9.36 o 
  12   1   1        1.95       -1.97      7.50 o 
   0   2   1      319.04       82.62     14.39 o 
   1   2   1      394.46      226.98      2.93 o 
   2   2   1      248.15      283.41      3.57 o 
   3   2   1        0.19        4.32      1.59 o 
   4   2   1      294.44      274.31      4.08 o 
   5   2   1      694.81      682.88     10.52 o 
   6   2   1     8978.49     8875.83    149.28 o 
   7   2   1      853.45      853.53      7.78 o 
   8   2   1        1.40       -2.39      2.39 o 
   9   2   1       36.61       20.21      6.97 o 
  10   2   1      749.94      824.46     26.31 o 
  11   2   1       41.60       41.34     12.06 o 
   1   3   1      514.57      519.38      7.26 o 
   2   3   1       26.97       37.65      1.51 o 
   3   3   1     2662.28     2796.12     19.53 o 
   4   3   1     3577.12     3794.95     15.10 o 
   5   3   1      332.25      378.59      6.66 o 
   6   3   1       16.69       28.16      3.64 o 
   7   3   1       25.99       26.13      4.20 o 
   8   3   1      894.48      941.75     11.49 o 
   9   3   1       54.78       55.81      5.70 o 
  10   3   1        6.94        7.91      7.91 o 
   0   4   1      357.96      350.65      5.38 o 
   1   4   1        4.02        6.62      1.96 o 
   2   4   1     1358.76     1302.44      6.56 o 
   3   4   1     5381.82     5781.03     55.29 o 
   4   4   1     5843.28     6428.97     31.12 o 
   5   4   1        4.96        7.56      2.38 o 
   6   4   1     1655.46     1506.22      7.63 o 
   7   4   1      762.64      787.64      6.75 o 
   8   4   1       18.14       37.41      6.53 o 
   9   4   1      212.22      204.67     10.53 o 
  10   4   1      148.83      173.25     10.78 o 
  11   4   1        7.00        4.47     10.06 o 
   1   5   1       85.89       68.27      2.44 o 
   2   5   1     2546.65     2509.93     16.92 o 
   3   5   1      307.03      353.96      6.30 o 
   4   5   1      871.46      715.46      8.38 o 
   5   5   1      357.54      379.14      6.73 o 
   6   5   1       16.07       11.77      4.29 o 
   7   5   1      519.90      527.12      9.49 o 
   8   5   1      338.86      307.61      6.59 o 
   9   5   1       38.05       38.77      6.91 o 
  10   5   1      101.60      110.05      8.80 o 
  11   5   1        1.76        0.38      4.43 o 
   0   6   1     4586.74     4524.14     40.48 o 
   1   6   1     1748.91     1938.60     12.17 o 
   2   6   1       79.33       80.73      3.57 o 
   3   6   1      110.60      144.83      3.13 o 
   4   6   1     4613.76     4601.25     14.15 o 
   5   6   1      266.66      273.74      4.57 o 
   6   6   1        3.50       -2.84      2.84 o 
   7   6   1        0.41       -3.06      3.06 o 
   8   6   1       89.58      100.70      6.59 o 
   9   6   1      259.36      281.17      8.12 o 
  10   6   1      194.81      187.98      8.93 o 
   1   7   1       81.21       77.11      4.43 o 
   2   7   1      408.11      365.03      5.75 o 
   3   7   1      225.59      203.37      5.00 o 
   4   7   1      549.77      585.31      8.22 o 
   5   7   1      913.35      914.91     13.30 o 
   6   7   1        1.91       -2.94      2.94 o 
   7   7   1        5.33        1.59      2.82 o 
   8   7   1       97.03      116.52      7.66 o 
   9   7   1       14.88        9.54      7.98 o 
  10   7   1       27.53       25.57      9.49 o 
   0   8   1     1419.92     1441.43     15.09 o 
   1   8   1     1601.37     1588.77     13.88 o 
   2   8   1      479.46      504.85      7.18 o 
   3   8   1      174.25      167.35      5.52 o 
   4   8   1     2528.71     2641.78     17.40 o 
   5   8   1      869.83      880.39      9.70 o 
   6   8   1      478.70      449.01      8.06 o 
   7   8   1      833.64      832.47     12.24 o 
   8   8   1      178.17      171.20      7.61 o 
   9   8   1       10.84        3.83      6.54 o 
   1   9   1      370.13      359.60     10.54 o 
   2   9   1       12.40        1.01      3.45 o 
   3   9   1     1183.15     1172.69     15.09 o 
   4   9   1     1515.51     1497.05     15.47 o 
   5   9   1       28.57       27.67      5.88 o 
   6   9   1       71.81       81.40      7.55 o 
   7   9   1        0.61       -4.88      4.88 o 
   8   9   1     1053.25     1153.30     19.59 o 
   0  10   1        6.90       -1.67     15.12 o 
   1  10   1      424.95      447.06     11.66 o 
   2  10   1        3.55        2.06     12.60 o 
   3  10   1       20.68        9.15      7.96 o 
   4  10   1      697.68      701.77     21.35 o 
   5  10   1      474.82      485.69      9.36 o 
   6  10   1      193.65      210.61      8.79 o 
   7  10   1      152.41      151.65      9.56 o 
   1  11   1      208.86      197.12     11.08 o 
   2  11   1      135.84      137.38     14.07 o 
   3  11   1        4.00       -4.34      8.64 o 
   4  11   1      318.18      330.61     11.66 o 
   5  11   1      331.58      328.75      9.64 o 
   6  11   1       67.86       61.07     10.68 o 
   1  12   1        7.96        5.56     17.59 o 
   2  12   1      528.15      535.99     16.12 o 
   3  12   1       46.02       37.00     14.15 o 
   4  12   1        9.20       14.56     14.45 o 
   2   0   2      454.32      430.25      5.08 o 
   3   0   2     1850.21     1874.09     79.12 o 
   4   0   2     1518.96     1402.63      9.67 o 
   5   0   2     3741.86     3709.04     67.05 o 
   6   0   2       41.77       26.83      4.55 o 
   7   0   2      777.35      756.78     13.66 o 
   8   0   2      363.07      281.11      8.31 o 
   9   0   2     2596.31     2599.32     85.48 o 
  10   0   2        2.27       -7.48      7.48 o 
  11   0   2      936.79      975.66     15.75 o 
  12   0   2      205.38      227.74     20.71 o 
   2   1   2       15.97        5.74      1.05 o 
   3   1   2     2607.77     2541.80     12.38 o 
   4   1   2     7415.39     8098.14     27.16 o 
   5   1   2     2792.57     2661.99     15.41 o 
   6   1   2      100.84      136.41      3.67 o 
   7   1   2     1089.15     1060.06      9.60 o 
   8   1   2     4417.98     4379.97     20.50 o 
   9   1   2       55.05       70.39      6.10 o 
  10   1   2      367.98      344.32      7.06 o 
  11   1   2        0.02       -1.82      2.08 o 
  12   1   2      181.29      193.08     13.61 o 
   0   2   2       32.80       14.29      1.24 o 
   1   2   2      124.76      121.34      6.24 o 
   2   2   2     7061.61     6942.88     51.15 o 
   3   2   2    19369.06    19709.67     37.43 o 
   4   2   2      264.83      236.79      3.74 o 
   5   2   2     1101.01     1375.99      7.64 o 
   6   2   2      211.58      223.56      4.39 o 
   7   2   2     1475.12     1373.08     17.07 o 
   8   2   2       13.33       -0.33      0.33 o 
   9   2   2      123.08       94.57      6.94 o 
  10   2   2        5.03        6.57      8.09 o 
  11   2   2       11.43      -10.22     19.44 o 
   1   3   2    20846.70    21374.92    116.36 o 
   2   3   2        0.77       33.24     11.88 o 
   3   3   2    10051.79     9816.26     60.44 o 
   4   3   2      141.28      142.50      1.92 o 
   5   3   2     1048.28     1085.27      7.38 o 
   6   3   2        1.31        0.20      1.12 o 
   7   3   2      419.84      394.96      5.83 o 
   8   3   2       29.20       20.79      7.45 o 
   9   3   2        4.67        0.62      4.98 o 
  10   3   2      196.96      198.76      7.67 o 
  11   3   2       73.32      106.19     17.08 o 
   0   4   2     5985.97     6500.86     45.56 o 
   1   4   2     2720.21     2636.13     10.84 o 
   2   4   2      290.87      397.67      3.60 o 
   3   4   2       86.08      102.42      2.25 o 
   4   4   2      114.52       93.47      4.03 o 
   5   4   2     2999.22     3030.51     17.37 o 
   6   4   2     1692.29     1790.47     11.29 o 
   7   4   2      880.10      966.54      6.80 o 
   8   4   2      271.30      270.30      6.32 o 
   9   4   2        0.55       -2.60      2.60 o 
  10   4   2      323.13      349.33     12.52 o 
  11   4   2        3.00       -9.28     13.56 o 
   1   5   2     1658.76     1717.39     15.73 o 
   2   5   2     3425.14     3547.31     15.41 o 
   3   5   2     3855.11     3993.84     26.80 o 
   4   5   2     1056.94     1076.13      6.77 o 
   5   5   2     2897.03     2906.06     13.06 o 
   6   5   2      537.45      574.54      6.74 o 
   7   5   2        0.71        6.30      4.48 o 
   8   5   2     1142.28     1121.89     11.75 o 
   9   5   2      140.70      135.08      6.98 o 
  10   5   2       24.74        6.92      7.34 o 
  11   5   2      117.01      146.15     11.75 o 
   0   6   2     7369.30     7591.33     28.22 o 
   1   6   2      135.93      122.93      7.43 o 
   2   6   2       46.04       52.75      3.19 o 
   3   6   2      686.81      730.27      7.74 o 
   4   6   2     1386.74     1442.63      9.73 o 
   5   6   2      698.39      655.75      7.67 o 
   6   6   2      114.62       95.82      4.13 o 
   7   6   2      195.76      184.31      5.65 o 
   8   6   2       42.91       32.08      6.39 o 
   9   6   2      200.35      270.33      7.95 o 
  10   6   2       46.65       76.83      8.88 o 
   1   7   2        0.17       -3.35      3.35 o 
   2   7   2      690.60      670.33      7.57 o 
   3   7   2      137.11      106.11      3.97 o 
   4   7   2       60.74       45.86      4.25 o 
   5   7   2       79.67       77.46      5.21 o 
   6   7   2      124.70      116.91      5.10 o 
   7   7   2     1286.80     1308.19     11.74 o 
   8   7   2       81.54       70.56      6.94 o 
   9   7   2      621.04      638.63     10.28 o 
  10   7   2      110.02      114.03      9.84 o 
   0   8   2       47.35       34.98      5.97 o 
   1   8   2     1057.98     1075.20     12.39 o 
   2   8   2      878.49      853.46     10.00 o 
   3   8   2     1374.11     1406.64     11.45 o 
   4   8   2        9.61       11.82      5.66 o 
   5   8   2      541.66      556.02      8.07 o 
   6   8   2      178.27      204.31      6.63 o 
   7   8   2      150.23      201.45      7.10 o 
   8   8   2       84.48       77.07      7.99 o 
   9   8   2        0.08       -5.16      5.16 o 
   1   9   2        0.94       -2.11      6.73 o 
   2   9   2      897.53      880.97     24.38 o 
   3   9   2        0.00       18.11      5.97 o 
   4   9   2       31.73       37.85      6.26 o 
   5   9   2      803.13      778.58     12.46 o 
   6   9   2      292.50      280.83      7.65 o 
   7   9   2       47.77       34.25      8.11 o 
   8   9   2       26.26       34.87      8.56 o 
   0  10   2      131.12      146.84     14.53 o 
   1  10   2     1664.29     1733.98     38.21 o 
   2  10   2       86.87       70.51      8.99 o 
   3  10   2       27.65       18.13      7.90 o 
   4  10   2        5.01       -2.14      2.14 o 
   5  10   2       98.60       93.52      8.13 o 
   6  10   2      948.80      964.28     17.95 o 
   7  10   2       34.31       26.06      9.14 o 
   1  11   2       13.34       13.53     10.53 o 
   2  11   2      884.05      929.71     16.94 o 
   3  11   2      938.69      929.77     22.79 o 
   4  11   2       21.09       14.44      8.37 o 
   5  11   2       69.92       60.83      9.67 o 
   6  11   2      145.09      143.48     10.63 o 
   1  12   2        1.27       12.80     17.99 o 
   2  12   2        1.24        3.00     32.97 o 
   3  12   2       86.06       71.59     14.23 o 
   4  12   2      308.70      293.90     14.67 o 
   1   1   3      349.60      172.07     55.11 o 
   2   1   3     3748.15     3854.60     10.58 o 
   3   1   3        0.27       34.72     10.92 o 
   4   1   3      191.54      158.07      3.86 o 
   5   1   3     5003.60     5094.26     26.94 o 
   6   1   3       95.04       68.39      4.84 o 
   7   1   3     4581.80     4545.00     16.57 o 
   8   1   3      157.27      165.75      5.35 o 
   9   1   3     1394.64     1398.18     28.46 o 
  10   1   3        7.51        0.94      3.00 o 
  11   1   3       42.89       36.18      9.22 o 
   0   2   3      177.38      245.55     34.19 o 
   1   2   3    78117.63    75564.74   2556.73 o 
   2   2   3      176.87      187.84      2.63 o 
   3   2   3      999.15      902.01      8.36 o 
   4   2   3      971.10     1117.18     10.61 o 
   5   2   3     1412.06     1348.40      9.46 o 
   6   2   3      484.22      481.98      6.40 o 
   7   2   3        0.97       -0.86      2.24 o 
   8   2   3        9.39        0.19      2.56 o 
   9   2   3      484.48      418.49     10.34 o 
  10   2   3       43.04       32.85     10.11 o 
  11   2   3      359.89      368.95     22.92 o 
   1   3   3     8537.17     8915.67     27.89 o 
   2   3   3      123.74      112.96      2.19 o 
   3   3   3    12290.26    13335.88     38.25 o 
   4   3   3      255.68      221.46      2.74 o 
   5   3   3        8.06       15.79      3.40 o 
   6   3   3       35.38       21.70      3.39 o 
   7   3   3       50.28       40.57      4.45 o 
   8   3   3       30.62       23.77      5.46 o 
   9   3   3       22.14        1.99      3.60 o 
  10   3   3       13.59        4.30     12.16 o 
  11   3   3       34.65       40.53     11.81 o 
   0   4   3     5373.24     5553.12     39.41 o 
   1   4   3      316.21      269.33      3.96 o 
   2   4   3      375.80      425.57      4.10 o 
   3   4   3     3410.88     3279.56     32.59 o 
   4   4   3     2697.68     3053.93     17.05 o 
   5   4   3      659.41      798.68     11.33 o 
   6   4   3        2.81        2.32      2.09 o 
   7   4   3      855.91      879.63      7.61 o 
   8   4   3        3.52       -2.19      4.16 o 
   9   4   3       18.94        4.44      3.11 o 
  10   4   3        6.64       -0.03      4.23 o 
  11   4   3        0.33       -6.86      8.59 o 
   1   5   3     2054.51     2224.62     27.13 o 
   2   5   3      741.77      787.69     11.28 o 
   3   5   3      216.96      209.49      2.77 o 
   4   5   3      253.57      248.23      3.98 o 
   5   5   3       24.56       33.71      3.62 o 
   6   5   3       73.03       95.59      6.23 o 
   7   5   3     2240.74     2305.21     13.44 o 
   8   5   3        4.03       17.96      5.72 o 
   9   5   3       37.89       34.14      7.33 o 
  10   5   3       28.78       16.27      8.60 o 
  11   5   3      164.77      184.79     12.86 o 
   0   6   3      187.86      176.81      5.91 o 
   1   6   3     1364.61     1387.17     13.55 o 
   2   6   3        0.14       -1.19      1.29 o 
   3   6   3      588.72      546.18      5.51 o 
   4   6   3        0.14        4.20      3.36 o 
   5   6   3      496.31      544.63      6.09 o 
   6   6   3      149.01      138.98      4.60 o 
   7   6   3       22.97       17.09      4.37 o 
   8   6   3        0.40       -1.58      2.79 o 
   9   6   3     1491.31     1682.90     18.30 o 
  10   6   3      116.44      108.69      9.45 o 
   1   7   3        3.22       -1.89      2.16 o 
   2   7   3     1024.55     1006.16      9.79 o 
   3   7   3       68.69       57.06      3.78 o 
   4   7   3      115.90      122.72      4.49 o 
   5   7   3     4482.43     4614.71     25.61 o 
   6   7   3       86.43       89.07      5.52 o 
   7   7   3       18.79       26.59      6.25 o 
   8   7   3       11.92        5.62      7.01 o 
   9   7   3        4.09       18.33      8.36 o 
  10   7   3       60.87       52.15      9.76 o 
   0   8   3      433.55      407.28      9.37 o 
   1   8   3      341.90      303.37      6.80 o 
   2   8   3       13.88        7.62      8.42 o 
   3   8   3      224.74      211.67      5.19 o 
   4   8   3      183.42      168.07      6.16 o 
   5   8   3     1394.12     1442.64     19.06 o 
   6   8   3       13.22       12.26      5.39 o 
   7   8   3     2227.02     2203.67     19.41 o 
   8   8   3        0.25       -4.64      4.64 o 
   9   8   3        8.83       -3.22      4.96 o 
   1   9   3     2693.73     2666.59     17.42 o 
   2   9   3      180.74      175.28      8.74 o 
   3   9   3     4595.47     4778.13     23.85 o 
   4   9   3      574.43      571.95     12.69 o 
   5   9   3       10.51       14.37      6.97 o 
   6   9   3       91.30       81.09      6.85 o 
   7   9   3       34.23       24.59      7.33 o 
   8   9   3       45.63       40.04      8.36 o 
   0  10   3        2.24       14.07     13.96 o 
   1  10   3     3566.02     3723.28     65.42 o 
   2  10   3       66.14       53.00     10.67 o 
   3  10   3      633.93      581.29     10.61 o 
   4  10   3       65.94       46.03      6.98 o 
   5  10   3      146.81      142.18      7.44 o 
   6  10   3        2.07        8.49      8.55 o 
   7  10   3        1.32        6.30     10.57 o 
   1  11   3      204.36      234.60     16.45 o 
   2  11   3      761.92      752.11     15.10 o 
   3  11   3       13.90        9.63     13.20 o 
   4  11   3       29.87       12.90      8.80 o 
   5  11   3      402.98      405.61      9.45 o 
   6  11   3        1.38       -2.79      2.79 o 
   1  12   3       51.77       64.30     19.84 o 
   2  12   3       31.92       17.61     17.48 o 
   3  12   3      130.46      120.54     22.39 o 
   4  12   3       41.39       13.50     17.41 o 
   1   0   4     3147.10     1243.15    600.18 o 
   2   0   4        5.51       22.18      1.81 o 
   4   0   4      253.22      278.55      7.53 o 
   5   0   4     1179.17     1005.00      9.54 o 
   6   0   4     6270.37     6290.47     91.35 o 
   7   0   4     2467.44     2604.51     42.69 o 
   8   0   4     2666.43     2652.47     19.91 o 
   9   0   4     2656.58     2777.31     26.24 o 
  10   0   4      214.02      209.21     12.44 o 
  11   0   4      360.32      347.54     15.62 o 
   1   1   4     1586.00     1330.35    109.75 o 
   2   1   4    10271.08    10533.27     21.61 o 
   3   1   4     1143.08     1059.27     16.35 o 
   4   1   4     4679.07     4673.70     47.01 o 
   5   1   4       34.97       77.44      4.22 o 
   6   1   4     2215.28     2263.12     15.03 o 
   7   1   4     3349.81     3334.87     19.41 o 
   8   1   4     1286.17     1263.58     11.73 o 
   9   1   4      958.46     1041.40     11.60 o 
  10   1   4      110.33       92.54      7.78 o 
  11   1   4       69.44       58.74     11.74 o 
   0   2   4     1266.52     1290.55     41.16 o 
   1   2   4    12021.60    12885.04     75.66 o 
   2   2   4     5897.97     6236.33     21.62 o 
   3   2   4    12826.07    13393.56     59.26 o 
   4   2   4     1203.78     1160.04      5.24 o 
   5   2   4      345.50      413.15      4.39 o 
   6   2   4      618.12      615.07      8.78 o 
   7   2   4     1708.46     1588.80     17.85 o 
   8   2   4     2620.77     2593.65     26.46 o 
   9   2   4      105.39      117.51      5.79 o 
  10   2   4      390.37      395.73     13.19 o 
  11   2   4       70.81       56.20     12.54 o 
   1   3   4    24413.57    25654.23     36.05 o 
   2   3   4     1559.13     1729.38     12.97 o 
   3   3   4     1182.06     1001.65      8.95 o 
   4   3   4      447.28      434.52      4.01 o 
   5   3   4      649.94      751.61      4.52 o 
   6   3   4     1163.65     1089.20      6.88 o 
   7   3   4        0.77       -1.19      1.19 o 
   8   3   4     3477.13     3536.54     18.53 o 
   9   3   4      142.40      118.70      7.37 o 
  10   3   4      211.91      194.40     10.23 o 
  11   3   4      304.25      357.03     16.43 o 
   0   4   4      753.40      809.85     10.40 o 
   1   4   4        1.85        4.39      2.78 o 
   2   4   4     2178.65     2352.66     22.24 o 
   3   4   4     4368.95     4471.37     20.83 o 
   4   4   4     2415.72     2498.17     12.18 o 
   5   4   4     5376.29     5578.05     33.10 o 
   6   4   4       86.52       91.34      3.79 o 
   7   4   4     1912.32     2006.08     13.36 o 
   8   4   4      449.62      441.91      8.11 o 
   9   4   4      245.04      223.79      9.53 o 
  10   4   4      162.06      161.19     11.79 o 
  11   4   4       40.50       79.77     10.22 o 
   1   5   4     1539.96     1497.69      9.32 o 
   2   5   4     1718.80     1863.75     22.85 o 
   3   5   4      960.27      974.24      4.85 o 
   4   5   4       49.26       45.78      3.04 o 
   5   5   4     1635.33     1651.39     11.45 o 
   6   5   4      547.96      556.59      5.93 o 
   7   5   4        2.76        2.39      2.80 o 
   8   5   4     1189.98     1245.48      8.97 o 
   9   5   4       99.13      101.14      5.88 o 
  10   5   4      202.79      196.18     10.22 o 
  11   5   4      189.08      252.91     14.67 o 
   0   6   4     1606.85     1688.23     18.63 o 
   1   6   4       12.29       -0.67      2.53 o 
   2   6   4      110.29       94.78      2.81 o 
   3   6   4      590.77      545.54      5.69 o 
   4   6   4       25.08       15.62      3.41 o 
   5   6   4     1751.91     1721.56     24.31 o 
   6   6   4      755.82      751.83      7.93 o 
   7   6   4      131.77      121.18      4.79 o 
   8   6   4      146.42      141.90      6.60 o 
   9   6   4      633.39      696.30     10.87 o 
  10   6   4        2.92        0.05      2.42 o 
   1   7   4      511.24      500.27      7.98 o 
   2   7   4     1279.73     1312.53     11.93 o 
   3   7   4      680.80      633.06      6.73 o 
   4   7   4      256.56      257.38      6.40 o 
   5   7   4     2504.89     2544.77     14.24 o 
   6   7   4       10.00        2.86      2.32 o 
   7   7   4      768.75      790.37     11.17 o 
   8   7   4       79.50       69.28      7.53 o 
   9   7   4      831.56      834.43     11.14 o 
  10   7   4       47.99       42.48     10.99 o 
   0   8   4       52.29       28.39      9.21 o 
   1   8   4     1680.82     1649.36     19.83 o 
   2   8   4       23.64        9.19      7.06 o 
   3   8   4     1473.15     1495.97     28.23 o 
   4   8   4      230.25      240.60      9.88 o 
   5   8   4      779.75      778.53     10.75 o 
   6   8   4      412.38      390.01      8.28 o 
   7   8   4      133.95      160.17      6.61 o 
   8   8   4      149.65      130.64      7.56 o 
   9   8   4        3.39       -0.09      9.80 o 
   1   9   4      175.39      168.40      8.77 o 
   2   9   4       32.90       22.57      8.69 o 
   3   9   4        0.06       20.39      5.99 o 
   4   9   4        1.76        0.07      2.38 o 
   5   9   4       86.13       70.93      6.74 o 
   6   9   4        2.63        0.10      5.40 o 
   7   9   4        0.41       -1.75      3.52 o 
   8   9   4      131.89      120.22      8.39 o 
   0  10   4      469.76      472.59     16.05 o 
   1  10   4     2062.26     2091.57     16.81 o 
   2  10   4       43.75       39.87     10.51 o 
   3  10   4      520.72      502.34     19.03 o 
   4  10   4      125.77      105.74      7.19 o 
   5  10   4      130.25      108.57      7.92 o 
   6  10   4       17.72       19.49      8.50 o 
   7  10   4      176.64      194.49      9.91 o 
   1  11   4       45.12       49.97     17.04 o 
   2  11   4      144.38      130.44     11.74 o 
   3  11   4      686.45      693.46     15.22 o 
   4  11   4      202.59      189.03     10.63 o 
   5  11   4       36.78       35.15      9.08 o 
   6  11   4        0.02        2.88      5.68 o 
   0  12   4       16.46       17.91     16.55 o 
   1  12   4       82.91       79.02     20.02 o 
   2  12   4        0.00        0.69      7.94 o 
   3  12   4       18.09        2.24     13.76 o 
   4  12   4      117.31       93.79     22.50 o 
   1   1   5      802.65      795.74      7.84 o 
   2   1   5     8854.11     8866.12     30.38 o 
   3   1   5       28.47        0.32      1.22 o 
   4   1   5       98.07      107.52      2.87 o 
   5   1   5     4378.89     4261.14     13.82 o 
   6   1   5      588.45      561.46      6.94 o 
   7   1   5     1658.65     1680.17     25.08 o 
   8   1   5      274.20      263.36      7.88 o 
   9   1   5      778.14      743.89     13.23 o 
  10   1   5        0.65        6.01      9.64 o 
  11   1   5      113.82      114.93     16.08 o 
   0   2   5    19414.07    20401.06     94.63 o 
   1   2   5     3856.41     3904.48     25.14 o 
   2   2   5       32.18       28.70      1.69 o 
   3   2   5     2109.72     2230.91     12.78 o 
   4   2   5      136.19      110.24      2.11 o 
   5   2   5      274.87      308.90      3.38 o 
   6   2   5     1322.84     1304.59      9.00 o 
   7   2   5      124.23      110.48      8.74 o 
   8   2   5      759.60      785.77      8.96 o 
   9   2   5      145.47      125.69      8.97 o 
  10   2   5      703.35      690.09     13.51 o 
  11   2   5      275.68      321.18     19.27 o 
   1   3   5     2506.48     2388.13     32.61 o 
   2   3   5      874.20      937.22      4.98 o 
   3   3   5      812.23      821.03      6.03 o 
   4   3   5      290.81      314.02      3.80 o 
   5   3   5     1418.38     1402.57      6.09 o 
   6   3   5      444.67      490.41      5.03 o 
   7   3   5       82.77       75.83      7.55 o 
   8   3   5       80.90      115.28      7.02 o 
   9   3   5        2.87       -3.56      4.81 o 
  10   3   5        1.72       -3.60      5.33 o 
  11   3   5        3.06       -0.32      4.82 o 
   0   4   5      639.43      779.64      7.44 o 
   1   4   5     6090.10     6712.57     20.97 o 
   2   4   5      202.52      166.62      3.50 o 
   3   4   5     1993.76     1860.48     14.90 o 
   4   4   5     1228.09     1306.35      7.31 o 
   5   4   5        7.46        8.81      3.24 o 
   6   4   5     3070.62     3061.82     13.91 o 
   7   4   5       65.48       56.56      5.96 o 
   8   4   5      197.72      170.22      7.32 o 
   9   4   5      309.24      367.40      7.33 o 
  10   4   5       52.29       54.96      9.64 o 
  11   4   5       85.48       79.16     13.87 o 
   1   5   5      232.62      235.73      3.47 o 
   2   5   5     8632.16     8947.01     34.37 o 
   3   5   5      761.79      776.26      4.67 o 
   4   5   5     4686.67     4680.86     24.88 o 
   5   5   5      607.98      602.14      6.15 o 
   6   5   5        9.96       10.13      4.02 o 
   7   5   5      130.10      119.80      4.11 o 
   8   5   5      902.87      874.60     16.53 o 
   9   5   5        1.31       -1.11      2.31 o 
  10   5   5       29.01        1.89      5.92 o 
   0   6   5     9953.35    10110.60     45.10 o 
   1   6   5        2.07       -0.90      1.12 o 
   2   6   5     1786.12     1784.74      9.61 o 
   3   6   5     3058.04     3125.94     18.41 o 
   4   6   5     2548.71     2693.83     12.51 o 
   5   6   5      682.44      699.85      7.59 o 
   6   6   5     1148.76     1180.20      8.92 o 
   7   6   5     1592.74     1688.51     16.14 o 
   8   6   5       71.76       67.13      6.60 o 
   9   6   5       69.31       83.62      7.32 o 
  10   6   5       38.39       37.21     10.88 o 
   1   7   5        9.33        0.46      3.03 o 
   2   7   5      738.67      796.31     14.99 o 
   3   7   5       79.23       80.62      4.24 o 
   4   7   5     2230.66     2309.87     23.16 o 
   5   7   5       58.89       74.10      4.84 o 
   6   7   5       49.10       38.42      5.10 o 
   7   7   5      426.95      442.71     11.27 o 
   8   7   5       12.52        9.32      8.13 o 
   9   7   5       34.93       39.36      8.58 o 
   0   8   5       15.83       11.21     10.75 o 
   1   8   5      386.15      417.38      7.48 o 
   2   8   5      202.66      203.46      7.95 o 
   3   8   5      129.67      136.54      4.88 o 
   4   8   5       18.77        5.35      4.07 o 
   5   8   5      479.35      474.49      9.51 o 
   6   8   5        7.95        4.84      6.19 o 
   7   8   5      242.01      212.88      6.78 o 
   8   8   5      133.94      115.09      7.14 o 
   9   8   5       90.01       84.79      9.55 o 
   1   9   5     1688.22     1738.25     17.80 o 
   2   9   5        9.16       -2.48      3.81 o 
   3   9   5      866.34      906.27      9.92 o 
   4   9   5        2.81       -0.99      1.25 o 
   5   9   5     1002.42     1042.17     11.81 o 
   6   9   5      587.58      614.00      9.66 o 
   7   9   5       84.46       73.88      7.98 o 
   8   9   5      661.92      693.60     12.03 o 
   0  10   5        0.02        8.25     12.82 o 
   1  10   5       70.04       80.32     10.73 o 
   2  10   5       38.78       19.91     10.78 o 
   3  10   5       55.70       49.02      8.10 o 
   4  10   5        9.65       -1.23      1.37 o 
   5  10   5       75.29       72.53      7.95 o 
   6  10   5      241.76      241.27      8.32 o 
   7  10   5      101.63       86.55     10.13 o 
   1  11   5      255.46      231.24     16.88 o 
   2  11   5        2.00       -7.11      7.11 o 
   3  11   5       39.08       19.28     17.66 o 
   4  11   5      628.55      648.28     12.05 o 
   5  11   5      131.19      116.25      9.53 o 
   0  12   5      629.93      619.70     21.38 o 
   1  12   5       29.65       17.83     18.84 o 
   2  12   5      187.14      173.70     21.50 o 
   3  12   5      108.66      101.19     12.38 o 
   0   0   6    40203.20    44674.41     80.91 o 
   1   0   6     6885.01     6966.18    167.40 o 
   2   0   6     2133.13     2209.64     77.54 o 
   3   0   6       18.94        9.39      5.53 o 
   5   0   6     2436.70     2583.35     23.39 o 
   6   0   6      570.24      577.80     13.12 o 
   7   0   6      445.32      441.32     13.65 o 
   8   0   6      305.62      234.28     12.60 o 
   9   0   6      122.14       96.97     11.46 o 
  10   0   6      119.05       97.97     15.06 o 
  11   0   6       26.10       32.55     16.50 o 
   1   1   6     1617.42     1581.79     13.68 o 
   2   1   6     7735.83     7970.60     15.27 o 
   3   1   6     3471.46     3503.86     13.96 o 
   4   1   6     7511.19     7641.23     17.19 o 
   5   1   6     1174.03     1064.14      8.59 o 
   6   1   6       71.69       76.85      3.68 o 
   7   1   6      167.19      172.65      5.11 o 
   8   1   6      537.25      535.66     39.22 o 
   9   1   6      130.53      110.79      8.85 o 
  10   1   6       87.48       83.57     13.59 o 
  11   1   6       67.09       55.79     11.82 o 
   0   2   6    71559.42    76270.34    690.36 o 
   1   2   6    22441.39    23744.59    308.47 o 
   2   2   6       53.79       83.94      1.88 o 
   3   2   6     3630.89     4016.98     38.23 o 
   4   2   6      743.97      746.45      6.99 o 
   5   2   6      679.60      822.48      8.65 o 
   6   2   6     1041.76     1052.01      8.17 o 
   7   2   6      212.38      170.64      5.38 o 
   8   2   6      745.36      776.22     17.93 o 
   9   2   6      375.45      399.11     10.59 o 
  10   2   6       10.40        5.12     12.62 o 
  11   2   6      193.79      194.38     13.01 o 
   1   3   6     1910.12     2012.03     20.61 o 
   2   3   6      106.84      138.59      4.24 o 
   3   3   6      442.37      395.19      6.80 o 
   4   3   6        0.89        0.26      1.84 o 
   5   3   6     6005.82     5837.53     16.60 o 
   6   3   6      315.40      313.95      4.52 o 
   7   3   6       14.80       10.25      5.21 o 
   8   3   6     4349.36     4686.98     86.07 o 
   9   3   6      434.48      398.93     10.74 o 
  10   3   6      140.60      134.12     14.54 o 
  11   3   6        7.48       19.49     13.07 o 
   0   4   6    13353.31    13862.95    107.54 o 
   1   4   6     1319.55     1251.10      9.66 o 
   2   4   6        7.65       14.34      2.74 o 
   3   4   6      965.79      955.23      6.55 o 
   4   4   6     3241.51     3149.95     32.78 o 
   5   4   6      149.19      146.83      3.61 o 
   6   4   6     1339.86     1411.72      8.83 o 
   7   4   6        1.18       -1.42      2.32 o 
   8   4   6      115.13      106.24      5.98 o 
   9   4   6       19.95       26.41      9.23 o 
  10   4   6      545.79      576.52     18.96 o 
  11   4   6        4.74        5.52     10.34 o 
   1   5   6     1177.80     1150.46      7.17 o 
   2   5   6     1788.12     1786.10     17.72 o 
   3   5   6     1007.86     1043.93      8.84 o 
   4   5   6      858.94      841.90      9.03 o 
   5   5   6      175.86      205.98      4.05 o 
   6   5   6     1442.09     1463.72     11.17 o 
   7   5   6      424.02      476.28      5.90 o 
   8   5   6       42.21       46.86      5.76 o 
   9   5   6        6.65       -0.66      4.04 o 
  10   5   6      118.00      127.61      8.69 o 
   0   6   6       67.67       54.51      6.94 o 
   1   6   6      568.07      588.72      5.10 o 
   2   6   6      573.37      593.62      5.46 o 
   3   6   6      569.38      569.14      5.86 o 
   4   6   6       35.50       59.70      5.26 o 
   5   6   6       34.68       28.72      4.00 o 
   6   6   6     1439.09     1386.34     11.18 o 
   7   6   6        0.23        5.27      4.82 o 
   8   6   6       51.31       39.69      5.40 o 
   9   6   6       24.50       18.87      7.57 o 
  10   6   6        3.13       -6.69      6.69 o 
   1   7   6      350.90      335.02      4.69 o 
   2   7   6     6647.80     6773.57     30.11 o 
   3   7   6       92.07       72.47      4.22 o 
   4   7   6     1752.74     1804.36     11.80 o 
   5   7   6     1551.37     1567.11     12.21 o 
   6   7   6      131.53      138.82      5.27 o 
   7   7   6       13.76       15.14      5.49 o 
   8   7   6       11.67       -0.10      7.71 o 
   9   7   6      180.35      143.76      9.56 o 
   0   8   6       10.52        2.20      4.29 o 
   1   8   6      890.92      874.04     11.75 o 
   2   8   6     2647.11     2569.59     25.07 o 
   3   8   6      374.47      351.13      6.01 o 
   4   8   6       35.82       18.24      5.56 o 
   5   8   6       55.47       53.91      5.19 o 
   6   8   6      627.15      660.73      9.15 o 
   7   8   6      167.18      167.64      6.62 o 
   8   8   6        4.35       -1.23      3.01 o 
   9   8   6      224.88      254.45      9.31 o 
   1   9   6      105.21      108.23      8.65 o 
   2   9   6        2.57       -3.82      3.82 o 
   3   9   6      157.06      162.24      6.08 o 
   4   9   6       34.28       25.82      6.55 o 
   5   9   6        1.06        3.33      7.16 o 
   6   9   6        1.19        6.70      7.10 o 
   7   9   6       10.70       15.84      9.12 o 
   8   9   6        0.19       22.41      9.25 o 
   0  10   6      136.79      116.18     12.66 o 
   1  10   6      132.05      124.84      8.80 o 
   2  10   6      349.51      322.71     11.41 o 
   3  10   6      101.18       91.68      8.34 o 
   4  10   6        0.20       -1.43      2.96 o 
   5  10   6        0.62       -3.59      5.69 o 
   6  10   6      409.99      432.97      9.24 o 
   7  10   6       31.59       25.82     10.63 o 
   1  11   6        0.06       -3.50     31.64 o 
   2  11   6      344.81      379.07     16.82 o 
   3  11   6       32.36       21.38     11.73 o 
   4  11   6       19.42       19.35      9.00 o 
   5  11   6        2.01       -7.87      9.69 o 
   0  12   6      462.06      481.14     19.77 o 
   1  12   6      115.68      120.21     18.87 o 
   2  12   6        6.45        5.42     20.20 o 
   3  12   6       68.35       69.58     17.35 o 
   1   1   7     3741.40     3877.45     32.41 o 
   2   1   7    10817.12    10691.76     19.39 o 
   3   1   7      353.94      332.84      7.55 o 
   4   1   7     1107.32     1060.83      5.92 o 
   5   1   7       42.28       32.23      2.62 o 
   6   1   7     1761.83     1710.09     14.81 o 
   7   1   7        2.18        4.58      7.65 o 
   8   1   7      366.98      351.58      9.89 o 
   9   1   7        3.32        8.23      8.96 o 
  10   1   7      109.89      128.57     11.26 o 
  11   1   7       55.65       56.73     13.47 o 
   0   2   7      784.72     1042.89      6.52 o 
   1   2   7        0.96        4.18      1.38 o 
   2   2   7       17.60       54.89      1.38 o 
   3   2   7      423.23      570.75      7.77 o 
   4   2   7      368.31      437.28      4.42 o 
   5   2   7     1717.73     1771.26     10.13 o 
   6   2   7     4743.53     4730.52     49.31 o 
   7   2   7     1119.41     1174.42      9.64 o 
   8   2   7        9.60       -1.22      6.35 o 
   9   2   7        8.06       12.83      9.96 o 
  10   2   7      454.56      508.49     12.59 o 
  11   2   7       15.51        8.00     12.48 o 
   1   3   7      120.01      147.16      2.55 o 
   2   3   7       75.46       95.89      1.98 o 
   3   3   7      294.95      301.27      2.95 o 
   4   3   7     1785.02     1698.21      9.12 o 
   5   3   7      683.40      695.86      7.97 o 
   6   3   7       33.80       26.18      3.76 o 
   7   3   7       41.97       51.56      9.13 o 
   8   3   7      717.87      775.34     36.64 o 
   9   3   7       45.36       29.46     10.78 o 
  10   3   7        4.18       -7.43      7.43 o 
  11   3   7       19.52        8.94     12.82 o 
   0   4   7     4226.19     4500.06     21.84 o 
   1   4   7     1019.09      986.18     17.35 o 
   2   4   7     1286.08     1343.39     12.24 o 
   3   4   7      112.86      103.90      2.02 o 
   4   4   7      513.48      523.73      6.07 o 
   5   4   7       45.31       35.72      3.45 o 
   6   4   7     4315.21     4264.65     22.29 o 
   7   4   7       50.17       49.99      5.03 o 
   8   4   7        6.05        0.75      5.72 o 
   9   4   7      675.26      768.41     14.01 o 
  10   4   7      404.34      435.37     13.17 o 
  11   4   7      102.72      102.55     12.35 o 
   1   5   7       78.71       75.01      4.04 o 
   2   5   7     2786.75     2824.93     30.53 o 
   3   5   7       25.55       33.85      3.57 o 
   4   5   7     2592.01     2469.89     11.14 o 
   5   5   7      171.29      162.86      4.10 o 
   6   5   7      209.07      210.19      4.49 o 
   7   5   7     1141.88     1246.58     14.13 o 
   8   5   7      249.11      215.24      5.69 o 
   9   5   7       75.52       67.65      6.11 o 
  10   5   7       17.51        1.13      3.44 o 
   0   6   7     3196.05     3218.12     25.15 o 
   1   6   7      414.03      397.40      4.94 o 
   2   6   7      355.51      371.66      6.07 o 
   3   6   7     1946.27     1925.02     13.63 o 
   4   6   7     8772.39     9176.29     65.42 o 
   5   6   7     1171.93     1136.20      7.76 o 
   6   6   7     1127.74     1153.73     12.17 o 
   7   6   7        0.18       -3.91      3.91 o 
   8   6   7      103.50      103.48      5.33 o 
   9   6   7       54.09       40.42      7.03 o 
  10   6   7        0.36       -1.19      3.13 o 
   1   7   7      583.30      579.55      7.24 o 
   2   7   7      500.47      530.90      9.78 o 
   3   7   7       47.16       36.54      4.42 o 
   4   7   7     1191.52     1146.36     17.19 o 
   5   7   7      210.36      190.32      5.08 o 
   6   7   7      126.62      120.03      5.21 o 
   7   7   7      312.99      330.05      6.40 o 
   8   7   7      139.19      165.94      7.03 o 
   9   7   7       18.03       11.53      7.78 o 
   0   8   7     1287.15     1283.08     19.69 o 
   1   8   7     1325.57     1347.40     14.35 o 
   2   8   7      294.33      297.35      7.31 o 
   3   8   7        4.20       -0.68      0.81 o 
   4   8   7     1041.40     1050.34     12.23 o 
   5   8   7        6.29        2.14      2.39 o 
   6   8   7        0.76        6.93      6.07 o 
   7   8   7        0.16       -3.73      3.95 o 
   8   8   7      196.35      155.37      7.64 o 
   9   8   7      184.58      202.13     18.86 o 
   1   9   7       47.62       34.61      8.54 o 
   2   9   7        0.87       -3.55      3.55 o 
   3   9   7      894.18      924.77     10.22 o 
   4   9   7      678.65      751.90      9.86 o 
   5   9   7      391.14      401.48     10.11 o 
   6   9   7      181.51      169.67      8.02 o 
   7   9   7        0.54       -5.82      5.82 o 
   8   9   7      891.86     1044.48     13.86 o 
   0  10   7      376.31      345.91     14.55 o 
   1  10   7       50.80       44.11      9.60 o 
   2  10   7      257.25      238.14     15.23 o 
   3  10   7        4.26       -1.96      2.65 o 
   4  10   7       29.81        6.02     11.09 o 
   5  10   7       22.72        9.53      7.45 o 
   6  10   7       20.40       23.62      8.65 o 
   7  10   7       76.52       68.76     15.73 o 
   1  11   7      170.62      162.01     10.82 o 
   2  11   7       74.14       69.51     18.10 o 
   3  11   7      103.38       71.24     12.75 o 
   4  11   7      416.40      394.64     15.00 o 
   5  11   7        5.39       -0.96      5.98 o 
   0  12   7     1128.21     1147.60     25.64 o 
   1  12   7        4.69      -12.43     12.43 o 
   2  12   7       79.57       72.66     20.44 o 
   3  12   7       29.97       39.10     22.15 o 
   0   0   8    10844.84    10960.33     38.69 o 
   1   0   8     2795.46     3061.42     25.98 o 
   2   0   8     6312.91     6284.48     70.04 o 
   3   0   8        0.23        5.78      1.32 o 
   4   0   8     4738.37     4950.90     60.82 o 
   5   0   8      344.74      466.92     33.29 o 
   6   0   8      816.87      730.55     15.35 o 
   7   0   8      331.08      352.36     13.32 o 
   8   0   8     1586.00     1507.65     23.87 o 
   9   0   8     3607.22     3458.55     36.97 o 
  10   0   8      318.52      301.58     16.29 o 
  11   0   8      628.16      622.25     20.68 o 
   1   1   8      474.39      448.24      8.51 o 
   2   1   8      616.95      602.17      6.96 o 
   3   1   8      376.20      420.83      5.36 o 
   4   1   8     1224.33     1319.80     16.36 o 
   5   1   8     2512.12     2583.04     16.36 o 
   6   1   8      723.87      767.36      6.92 o 
   7   1   8     1672.04     1698.00     19.37 o 
   8   1   8       97.46       96.42      8.24 o 
   9   1   8       48.06       35.18      9.79 o 
  10   1   8       66.49       47.65     10.77 o 
  11   1   8       38.20       25.58     12.23 o 
   0   2   8    46872.21    49315.33    596.64 o 
   1   2   8    20605.61    22003.92    167.32 o 
   2   2   8     5514.77     5917.99     59.76 o 
   3   2   8       95.50       94.23      3.53 o 
   4   2   8       19.63       41.37      2.02 o 
   5   2   8      596.12      624.67      6.10 o 
   6   2   8      390.02      396.68      5.13 o 
   7   2   8      690.43      663.99     11.22 o 
   8   2   8        3.83        0.78      1.21 o 
   9   2   8      320.15      295.02     10.49 o 
  10   2   8      556.47      614.23     14.31 o 
  11   2   8        3.86        4.98     17.30 o 
   1   3   8     7108.11     7830.82     90.52 o 
   2   3   8       29.26       46.55      1.47 o 
   3   3   8     3664.07     3636.59     23.27 o 
   4   3   8     8095.10     8054.59     25.59 o 
   5   3   8     3570.12     3685.75     36.42 o 
   6   3   8      657.40      648.20      5.73 o 
   7   3   8      384.04      345.97      6.70 o 
   8   3   8     2628.72     2678.50     58.03 o 
   9   3   8      341.60      296.98     35.78 o 
  10   3   8       46.15       10.02     12.41 o 
  11   3   8       12.68        0.41      4.13 o 
   0   4   8     4836.18     5064.06     18.30 o 
   1   4   8    31277.60    33560.29     60.28 o 
   2   4   8     2283.15     2309.29     31.18 o 
   3   4   8       35.19       27.47      2.14 o 
   4   4   8       96.67       84.54      2.70 o 
   5   4   8     2327.22     2481.52     31.94 o 
   6   4   8     2082.05     2113.41     11.65 o 
   7   4   8      151.54      134.23      4.75 o 
   8   4   8      110.50       91.35      6.85 o 
   9   4   8        9.91        0.63      6.32 o 
  10   4   8       47.97       54.61     10.46 o 
   1   5   8        0.08       -1.55      1.55 o 
   2   5   8     3499.02     3479.98     29.40 o 
   3   5   8     1026.44     1014.08      5.86 o 
   4   5   8       19.85       22.64      3.27 o 
   5   5   8       45.44       37.19      3.92 o 
   6   5   8       21.87       23.06      3.91 o 
   7   5   8       66.26       74.52      5.11 o 
   8   5   8      365.26      359.30      7.33 o 
   9   5   8       91.70       84.10      7.33 o 
  10   5   8       49.29       62.99      7.56 o 
   0   6   8      397.92      364.10      8.53 o 
   1   6   8     1754.17     1753.60     12.66 o 
   2   6   8     2805.12     2797.58     19.29 o 
   3   6   8       59.46       49.54      3.49 o 
   4   6   8      786.05      827.96      7.39 o 
   5   6   8        6.12       13.86      3.94 o 
   6   6   8      159.16      148.25      4.52 o 
   7   6   8      357.56      366.42      8.07 o 
   8   6   8       64.44       58.42      5.80 o 
   9   6   8      151.23      145.47      9.26 o 
  10   6   8        0.02       -2.37      3.01 o 
   1   7   8      688.25      685.37      6.76 o 
   2   7   8     4936.78     5177.38     25.99 o 
   3   7   8     1243.71     1245.64      9.93 o 
   4   7   8        9.33        0.76      2.69 o 
   5   7   8       32.86       30.03      4.77 o 
   6   7   8      928.97      957.12      9.23 o 
   7   7   8      961.26      990.44      9.25 o 
   8   7   8       12.25        2.64      3.21 o 
   9   7   8      195.24      194.07      9.52 o 
   0   8   8      549.86      514.17      9.36 o 
   1   8   8      312.83      300.94      8.39 o 
   2   8   8      378.12      337.07      7.23 o 
   3   8   8      214.44      231.79      6.03 o 
   4   8   8       27.20       22.61      5.40 o 
   5   8   8      160.00      154.34      6.01 o 
   6   8   8      556.70      569.19      7.92 o 
   7   8   8        0.34       -4.10      4.10 o 
   8   8   8        0.35       -2.02      2.10 o 
   1   9   8       35.40       28.13      8.78 o 
   2   9   8        0.51       -0.22      2.67 o 
   3   9   8      499.34      517.01      8.39 o 
   4   9   8        3.39        7.45      6.13 o 
   5   9   8       71.30       64.11      7.08 o 
   6   9   8        0.06        0.03      7.95 o 
   7   9   8       33.51       31.27      8.24 o 
   0  10   8      227.12      206.98     13.76 o 
   1  10   8      177.25      151.30      9.79 o 
   2  10   8      224.63      237.04     15.30 o 
   3  10   8       14.75       -0.81      2.33 o 
   4  10   8       88.34       78.94      8.35 o 
   5  10   8      138.59      128.43      7.61 o 
   6  10   8      412.23      445.99     12.06 o 
   1  11   8       18.23       16.82     10.88 o 
   2  11   8       98.39      115.00     19.27 o 
   3  11   8       55.61       53.55     19.66 o 
   4  11   8        2.22       -2.24      4.88 o 
   5  11   8        0.31       -6.11      6.11 o 
   0  12   8      186.57      221.46     20.11 o 
   1  12   8       20.54       13.85     21.65 o 
   2  12   8       29.58       25.91     20.83 o 
   1   1   9     1729.08     1797.29     20.12 o 
   2   1   9     7512.37     7354.53     63.42 o 
   3   1   9        7.20       -0.14      1.08 o 
   4   1   9      341.61      329.82      9.16 o 
   5   1   9      956.81     1032.19      6.64 o 
   6   1   9      324.82      371.56     15.49 o 
   7   1   9     2187.00     2209.93     18.87 o 
   8   1   9      465.12      440.67      9.40 o 
   9   1   9      547.21      545.65     12.78 o 
  10   1   9       15.36       22.98     11.45 o 
  11   1   9       23.85       21.61     12.51 o 
   0   2   9      518.43      648.77      8.39 o 
   1   2   9     1233.88     1080.58      8.26 o 
   2   2   9     1527.83     1550.01      9.75 o 
   3   2   9      384.70      381.57      7.15 o 
   4   2   9       52.20       63.00      2.29 o 
   5   2   9      516.95      475.80      5.10 o 
   6   2   9     1201.43     1130.00      8.61 o 
   7   2   9      196.28      193.10      9.75 o 
   8   2   9       14.49       -3.25     13.84 o 
   9   2   9      187.43      175.59     11.17 o 
  10   2   9       42.89       41.77     11.69 o 
  11   2   9      124.15      165.83     13.45 o 
   1   3   9      690.89      748.79      6.84 o 
   2   3   9      323.23      368.80      3.67 o 
   3   3   9     1396.36     1363.48      7.87 o 
   4   3   9      826.66      800.00      5.02 o 
   5   3   9      113.31      115.20      3.20 o 
   6   3   9      105.76       82.70      3.66 o 
   7   3   9      240.57      267.75      8.90 o 
   8   3   9      198.30      197.87      9.20 o 
   9   3   9       10.76        1.74     11.33 o 
  10   3   9        0.10       -6.96     12.86 o 
  11   3   9       39.63       29.97     14.84 o 
   0   4   9    10378.13    10364.45     38.58 o 
   1   4   9     6656.37     7397.32     32.00 o 
   2   4   9      153.35      162.34      3.03 o 
   3   4   9      956.02      892.21      9.11 o 
   4   4   9     1037.23     1030.77     10.40 o 
   5   4   9      557.83      563.52      5.08 o 
   6   4   9       60.15       58.11      4.00 o 
   7   4   9       29.85       10.80      4.79 o 
   8   4   9      144.82      129.70      7.43 o 
   9   4   9      119.12      103.26      6.95 o 
  10   4   9      441.80      466.17     16.03 o 
   1   5   9     2076.14     2089.59     13.62 o 
   2   5   9        0.86        1.27      1.79 o 
   3   5   9     2148.57     2212.61     21.96 o 
   4   5   9      425.97      411.97      5.11 o 
   5   5   9      974.83      972.63     10.74 o 
   6   5   9      181.05      157.28      4.47 o 
   7   5   9      647.12      665.33      7.31 o 
   8   5   9       28.45       15.21      6.97 o 
   9   5   9      215.99      239.12     15.84 o 
  10   5   9        0.56       -5.72      5.72 o 
   0   6   9      359.30      319.03      9.27 o 
   1   6   9     1701.19     1657.45     15.15 o 
   2   6   9     2465.71     2518.19     11.77 o 
   3   6   9        0.35       -2.46      2.46 o 
   4   6   9     2275.52     2295.69     24.35 o 
   5   6   9     2993.62     2990.15     17.63 o 
   6   6   9      992.34      998.56     10.73 o 
   7   6   9      898.47      887.11      8.26 o 
   8   6   9      227.40      202.09      6.31 o 
   9   6   9      114.61      118.27     10.91 o 
  10   6   9       38.58       35.12     17.97 o 
   1   7   9       11.48       30.34     11.52 o 
   2   7   9      262.26      256.20      6.09 o 
   3   7   9      813.55      799.18      7.46 o 
   4   7   9       45.37       42.70      4.89 o 
   5   7   9      102.12       91.79      5.27 o 
   6   7   9      175.22      167.46      5.63 o 
   7   7   9       13.11       15.79      6.22 o 
   8   7   9       89.08       98.49      9.77 o 
   9   7   9       60.21       59.57     12.14 o 
   0   8   9     2878.58     2979.59     61.68 o 
   1   8   9        1.82        0.19      4.94 o 
   2   8   9     1111.05     1071.58     10.94 o 
   3   8   9        3.39       -1.49      2.10 o 
   4   8   9       13.82       11.36      5.58 o 
   5   8   9      131.30      129.61      5.99 o 
   6   8   9       12.73       10.98      6.08 o 
   7   8   9       54.50       33.34      7.60 o 
   8   8   9       58.22       57.98     12.23 o 
   1   9   9      298.95      288.52     10.79 o 
   2   9   9      308.74      292.77      9.38 o 
   3   9   9      782.71      789.05      9.73 o 
   4   9   9     1065.60     1095.99     12.85 o 
   5   9   9      134.55      147.84      6.80 o 
   6   9   9      198.62      193.91      8.43 o 
   7   9   9      171.22      178.00     10.51 o 
   0  10   9      504.40      455.72     15.96 o 
   1  10   9      214.51      191.01     14.18 o 
   2  10   9      520.84      482.02     17.63 o 
   3  10   9       24.00       15.61      8.63 o 
   4  10   9      164.53      130.13      8.91 o 
   5  10   9       95.12       90.62     10.48 o 
   6  10   9       40.63       33.40      9.43 o 
   1  11   9      218.73      199.95     15.28 o 
   2  11   9      425.24      416.29     19.23 o 
   3  11   9      138.99      143.42     18.60 o 
   4  11   9        7.50       -2.94      3.05 o 
   5  11   9       11.63       -4.75      7.42 o 
   0  12   9        3.12       -4.26      6.03 o 
   1  12   9      401.91      411.69     21.52 o 
   2  12   9      158.65      149.31     24.31 o 
   0   0  10     2019.20     1997.23     11.85 o 
   1   0  10     2062.01     1854.01     20.76 o 
   2   0  10     1060.31      807.44     29.28 o 
   3   0  10     8411.08     8444.56     27.82 o 
   4   0  10       14.81        4.28      5.08 o 
   5   0  10        2.84       -0.87      4.56 o 
   6   0  10     3715.46     3612.93     21.61 o 
   7   0  10     3242.74     3312.64    163.84 o 
   8   0  10       38.27       26.38     12.67 o 
   9   0  10      224.47      241.00     14.46 o 
  10   0  10        4.54      -10.77     10.77 o 
  11   0  10      414.24      419.68     21.15 o 
   1   1  10     5954.02     6051.96     26.12 o 
   2   1  10     2359.84     2248.25     13.61 o 
   3   1  10      789.07      666.31      5.86 o 
   4   1  10     1095.67     1030.79      6.49 o 
   5   1  10      137.69      158.58      4.45 o 
   6   1  10      160.96      157.48      5.40 o 
   7   1  10       52.38       61.80      6.39 o 
   8   1  10       65.61       56.40      7.62 o 
   9   1  10      234.43      212.28     10.43 o 
  10   1  10      275.61      301.43     12.22 o 
  11   1  10       29.89       33.48     14.21 o 
   0   2  10     7284.24     7557.19     16.31 o 
   1   2  10     2297.29     2644.81     19.17 o 
   2   2  10     1424.05     1417.46      7.65 o 
   3   2  10     1019.63     1048.76      6.03 o 
   4   2  10      204.21      218.03      3.72 o 
   5   2  10       52.20       40.11      3.35 o 
   6   2  10      697.08      717.21     13.99 o 
   7   2  10       18.45        3.94      4.11 o 
   8   2  10        7.29        6.20      9.07 o 
   9   2  10      876.31      972.11     57.90 o 
  10   2  10      291.08      303.01     12.40 o 
  11   2  10       39.48       23.70     13.03 o 
   1   3  10     2280.94     2234.12      8.25 o 
   2   3  10      928.18      979.56     11.84 o 
   3   3  10      496.72      548.85      4.13 o 
   4   3  10     1992.09     1948.09      8.64 o 
   5   3  10       39.65       41.55      3.24 o 
   6   3  10      732.99      769.06     19.97 o 
   7   3  10     2719.24     2741.96     51.03 o 
   8   3  10       70.22       60.10      9.08 o 
   9   3  10      948.28      957.62     33.05 o 
  10   3  10       81.08       52.38     15.81 o 
   0   4  10       94.95       87.55      4.36 o 
   1   4  10        0.78        9.70      2.12 o 
   2   4  10     2553.51     2506.49     16.51 o 
   3   4  10     4330.45     4360.69     57.12 o 
   4   4  10     3150.37     3181.10     26.11 o 
   5   4  10     5443.96     5497.70     40.08 o 
   6   4  10      560.36      555.19      7.03 o 
   7   4  10      164.31      163.44      6.34 o 
   8   4  10        4.42       -2.38      2.38 o 
   9   4  10      296.04      334.20      9.72 o 
  10   4  10       27.19       39.09     10.34 o 
   1   5  10     3832.16     3936.05     36.47 o 
   2   5  10     1631.76     1595.29     29.50 o 
   3   5  10       43.28       40.13      2.90 o 
   4   5  10        0.62       -0.03      0.72 o 
   5   5  10     1627.96     1593.58      9.60 o 
   6   5  10       71.59       59.27      4.83 o 
   7   5  10      372.67      421.55      7.39 o 
   8   5  10       56.45       52.57      7.44 o 
   9   5  10     1100.82     1110.28     18.74 o 
  10   5  10       77.10       86.14     11.61 o 
   0   6  10      440.79      427.64     16.06 o 
   1   6  10        6.24        2.74      2.07 o 
   2   6  10      617.92      604.74      5.57 o 
   3   6  10       32.56       30.67      3.76 o 
   4   6  10      832.08      849.66      8.93 o 
   5   6  10      668.48      732.03      6.60 o 
   6   6  10       14.06       25.69      4.85 o 
   7   6  10      864.89      935.91     10.53 o 
   8   6  10        4.99       -2.92      7.72 o 
   9   6  10        2.08       -3.22      3.22 o 
   1   7  10      620.18      637.54      8.91 o 
   2   7  10       33.52       27.75      5.67 o 
   3   7  10     2170.98     2254.97     15.26 o 
   4   7  10     1466.48     1447.54     20.52 o 
   5   7  10      516.50      502.44      6.20 o 
   6   7  10       56.52       33.67      5.45 o 
   7   7  10       91.59       87.87      6.94 o 
   8   7  10      446.58      427.12      8.88 o 
   9   7  10       26.80       20.72     13.47 o 
   0   8  10      410.06      411.43     18.38 o 
   1   8  10     1637.00     1658.29     20.06 o 
   2   8  10        0.44       -2.05      7.61 o 
   3   8  10       85.22       81.60      5.51 o 
   4   8  10      297.75      292.11      6.48 o 
   5   8  10      257.15      244.50      6.02 o 
   6   8  10       54.11       45.57      6.62 o 
   7   8  10        1.33       -0.72      1.85 o 
   8   8  10       78.48       91.62     12.54 o 
   1   9  10       24.13       22.88      7.28 o 
   2   9  10      270.27      273.75     13.46 o 
   3   9  10       99.21      103.09      7.25 o 
   4   9  10       20.20       18.65      7.37 o 
   5   9  10      208.46      202.84      6.78 o 
   6   9  10       22.50       19.39      8.81 o 
   7   9  10        7.57        0.03     10.06 o 
   0  10  10      401.49      438.79     16.17 o 
   1  10  10      757.54      756.53     19.48 o 
   2  10  10       30.86       30.42     14.53 o 
   3  10  10      543.71      497.10     12.35 o 
   4  10  10      290.86      306.52      8.80 o 
   5  10  10      269.73      272.81     10.50 o 
   6  10  10        6.02        3.22     10.15 o 
   1  11  10       10.44        5.44     19.53 o 
   2  11  10        9.58        7.76     19.31 o 
   3  11  10      200.60      235.53     18.70 o 
   4  11  10       63.70       60.20     11.53 o 
   1  12  10       29.69       18.36     21.19 o 
   1   1  11      941.77      896.41     16.67 o 
   2   1  11      895.79      947.39      5.93 o 
   3   1  11      333.79      369.65     11.45 o 
   4   1  11      980.49      841.50      8.11 o 
   5   1  11     1048.51      990.64     10.61 o 
   6   1  11        4.15        0.99      2.05 o 
   7   1  11     1238.68     1269.25     21.65 o 
   8   1  11      955.80     1032.05     29.30 o 
   9   1  11      404.46      416.40     24.69 o 
  10   1  11       28.82       30.08     14.34 o 
  11   1  11       71.91       67.54     15.52 o 
   0   2  11    11107.84    11939.96     52.51 o 
   1   2  11     3534.89     3516.24     24.20 o 
   2   2  11       87.25      112.65      3.94 o 
   3   2  11     2391.56     2446.18     31.67 o 
   4   2  11        3.42       -1.56      1.87 o 
   5   2  11      703.09      757.43      6.73 o 
   6   2  11       37.98       35.58      5.40 o 
   7   2  11      150.68      142.04      6.23 o 
   8   2  11      652.30      621.70     14.60 o 
   9   2  11      155.47      170.89     13.52 o 
  10   2  11      448.04      436.28     13.53 o 
  11   2  11       44.72       54.03     20.17 o 
   1   3  11      180.73      147.49      2.87 o 
   2   3  11      574.77      548.43      5.06 o 
   3   3  11        6.28        7.15      2.44 o 
   4   3  11      140.88      129.98      3.39 o 
   5   3  11     1208.21     1276.40     20.63 o 
   6   3  11      864.42      858.22      9.45 o 
   7   3  11       12.33       27.31      7.55 o 
   8   3  11       28.69       16.49     14.23 o 
   9   3  11      290.23      268.32     21.01 o 
  10   3  11        8.70       15.54     18.20 o 
   0   4  11     7805.15     8160.41     30.92 o 
   1   4  11     4982.41     5139.74     32.41 o 
   2   4  11        3.14        5.23      3.22 o 
   3   4  11      647.14      627.80      8.41 o 
   4   4  11        9.90       15.06      3.07 o 
   5   4  11        1.48       10.03      3.54 o 
   6   4  11      262.99      262.59      7.47 o 
   7   4  11       21.46       -2.32      5.88 o 
   8   4  11       65.33       47.01      7.23 o 
   9   4  11      225.03      246.97     10.68 o 
  10   4  11       38.67       37.37     10.25 o 
   1   5  11     2876.52     2924.68      9.61 o 
   2   5  11     2522.55     2446.58     15.15 o 
   3   5  11     5520.76     5616.14     20.64 o 
   4   5  11      868.57      808.01     11.24 o 
   5   5  11      872.54      899.93     13.81 o 
   6   5  11       34.03       32.58      6.35 o 
   7   5  11      437.09      448.63     13.58 o 
   8   5  11      524.59      558.02     10.60 o 
   9   5  11      178.51      190.57     12.43 o 
  10   5  11      142.78      164.59     11.54 o 
   0   6  11     5795.90     5858.60     73.35 o 
   1   6  11      178.32      165.42      4.92 o 
   2   6  11     4222.75     4289.06     27.98 o 
   3   6  11      301.59      283.75      5.05 o 
   4   6  11        4.00       -1.63      1.63 o 
   5   6  11     1458.52     1456.89     10.04 o 
   6   6  11      411.83      413.66      6.96 o 
   7   6  11     1395.53     1394.51     20.36 o 
   8   6  11        0.06       -5.18      5.18 o 
   9   6  11       25.64       17.25      9.52 o 
   1   7  11     1532.01     1503.33     24.25 o 
   2   7  11      791.14      806.33     13.66 o 
   3   7  11     2282.54     2262.97     19.61 o 
   4   7  11       87.09       85.87      4.35 o 
   5   7  11       39.13       33.88      5.17 o 
   6   7  11       23.87       12.79      6.45 o 
   7   7  11       54.47       43.74      7.89 o 
   8   7  11        5.64       -0.29      8.40 o 
   9   7  11       21.39        1.64     10.50 o 
   0   8  11      378.14      307.49      8.22 o 
   1   8  11     1458.53     1407.46     12.01 o 
   2   8  11      138.09      121.48      9.10 o 
   3   8  11       15.77       16.12      6.67 o 
   4   8  11       18.03       14.13      7.75 o 
   5   8  11       57.96       63.50      6.59 o 
   6   8  11      437.32      443.73      8.47 o 
   7   8  11      169.74      158.86      9.16 o 
   8   8  11       17.50       15.62     11.28 o 
   1   9  11      241.68      221.56     12.87 o 
   2   9  11      220.36      263.34     24.37 o 
   3   9  11       12.71        5.43      4.67 o 
   4   9  11       36.43       34.91      7.22 o 
   5   9  11      957.48     1074.55     11.94 o 
   6   9  11       89.32       83.37      8.83 o 
   7   9  11      112.72      105.76     13.27 o 
   0  10  11        0.04       -0.58      5.50 o 
   1  10  11        0.07       11.69     15.42 o 
   2  10  11       36.71       22.77     14.40 o 
   3  10  11       20.15        3.68      3.87 o 
   4  10  11      116.43      105.77     11.08 o 
   5  10  11       13.04       15.43      9.55 o 
   6  10  11        8.49       -7.92      7.92 o 
   1  11  11      487.97      501.13     18.95 o 
   2  11  11      179.80      162.94     21.00 o 
   3  11  11      362.83      386.16     14.95 o 
   4  11  11        1.98       -5.40      5.40 o 
   0   0  12     4282.08     4232.84     31.94 o 
   1   0  12     1372.62     1395.42     11.46 o 
   2   0  12      390.70      373.30      6.83 o 
   3   0  12    15611.72    16116.84    339.83 o 
   4   0  12        6.42        2.36      3.76 o 
   5   0  12       11.03       24.93      5.62 o 
   6   0  12     1243.54     1195.30     17.97 o 
   7   0  12     3515.59     3458.11     42.23 o 
   8   0  12       41.56       45.24      9.59 o 
   9   0  12       18.08       10.56     10.12 o 
  10   0  12      237.03      259.46     17.41 o 
   1   1  12     3265.60     3280.78     18.56 o 
   2   1  12      537.77      497.08      5.04 o 
   3   1  12     3661.93     3692.57     13.85 o 
   4   1  12      772.55      813.33     10.20 o 
   5   1  12      179.55      168.87      4.44 o 
   6   1  12     1020.62     1051.74      9.10 o 
   7   1  12      694.19      698.76     11.80 o 
   8   1  12      684.25      740.02      9.14 o 
   9   1  12      588.02      657.94     14.17 o 
  10   1  12       73.97       72.00     10.72 o 
   0   2  12     1724.30     1810.81     25.30 o 
   1   2  12     2527.75     2711.09     25.10 o 
   2   2  12      117.13      121.60      4.06 o 
   3   2  12       49.24       66.16      2.84 o 
   4   2  12       23.86       17.86      2.73 o 
   5   2  12        1.66        1.30      1.50 o 
   6   2  12      457.03      450.57      6.87 o 
   7   2  12      500.41      500.78      8.52 o 
   8   2  12       99.14       77.99     10.04 o 
   9   2  12     1394.05     1527.99     39.93 o 
  10   2  12        7.45        7.79     13.00 o 
   1   3  12      511.72      462.67      3.94 o 
   2   3  12     2647.56     2549.93     29.92 o 
   3   3  12      205.63      207.49      2.85 o 
   4   3  12     3984.75     4013.81     23.82 o 
   5   3  12     2677.59     2576.57     13.55 o 
   6   3  12      411.54      431.27      9.05 o 
   7   3  12      443.91      395.95     10.58 o 
   8   3  12      855.45      832.11     20.57 o 
   9   3  12      237.36      255.79     12.79 o 
  10   3  12        0.25       -5.16      9.77 o 
   0   4  12      292.03      263.05      4.18 o 
   1   4  12        0.46        6.93      2.56 o 
   2   4  12        0.18        1.05      1.42 o 
   3   4  12     3414.81     3323.06     22.09 o 
   4   4  12     1161.80     1134.33     16.15 o 
   5   4  12      137.65      136.70      4.12 o 
   6   4  12     2662.17     2683.53     23.13 o 
   7   4  12     1140.21     1084.32     15.28 o 
   8   4  12       81.61       75.67      7.41 o 
   9   4  12      187.59      172.68      8.75 o 
  10   4  12       57.80       53.52     11.10 o 
   1   5  12     1997.98     2029.57     17.32 o 
   2   5  12      210.78      208.04      4.09 o 
   3   5  12      601.42      652.75      5.74 o 
   4   5  12     1913.94     1896.75     22.78 o 
   5   5  12      206.42      186.25      6.91 o 
   6   5  12       28.72       32.36      7.21 o 
   7   5  12     1040.33     1061.33     21.59 o 
   8   5  12       46.05       55.81      8.46 o 
   9   5  12      715.69      671.11     16.02 o 
   0   6  12     3362.03     3364.67     32.99 o 
   1   6  12       30.20       27.23      3.74 o 
   2   6  12       49.59       50.37      4.74 o 
   3   6  12     1160.20     1148.87     14.41 o 
   4   6  12      223.16      218.99      4.97 o 
   5   6  12      106.74      102.99      4.92 o 
   6   6  12      299.09      259.53      6.77 o 
   7   6  12      636.12      659.87      9.61 o 
   8   6  12       61.35       53.82      8.67 o 
   9   6  12        0.14       -5.07      5.07 o 
   1   7  12      209.87      212.02      5.18 o 
   2   7  12      773.96      777.15      9.68 o 
   3   7  12        7.00        4.32      6.31 o 
   4   7  12      102.03       80.68      4.81 o 
   5   7  12      598.36      615.84     12.69 o 
   6   7  12      377.55      387.30      7.95 o 
   7   7  12        0.81       -4.49      4.49 o 
   8   7  12      282.78      299.35     10.33 o 
   0   8  12      628.64      559.12     10.11 o 
   1   8  12      777.42      744.76     13.28 o 
   2   8  12      271.94      247.13      8.50 o 
   3   8  12       46.88       47.89      7.28 o 
   4   8  12      588.02      606.83     16.26 o 
   5   8  12       13.36       16.75      7.58 o 
   6   8  12      224.28      220.81      9.33 o 
   7   8  12       38.64       33.82     10.41 o 
   8   8  12       28.28       25.38     13.97 o 
   1   9  12      117.26      132.15     12.46 o 
   2   9  12       14.12       -1.79      6.50 o 
   3   9  12       36.35       30.85      8.88 o 
   4   9  12       52.93       68.18     10.84 o 
   5   9  12      143.29      158.79      8.16 o 
   6   9  12        3.63        4.34      8.52 o 
   7   9  12        1.78        5.35     12.76 o 
   1  10  12      574.69      583.35     18.33 o 
   2  10  12      143.70      145.41     16.91 o 
   3  10  12      309.76      299.33     10.25 o 
   4  10  12       59.60       69.13     10.41 o 
   5  10  12       11.87        7.51     11.98 o 
   1  11  12       28.06       29.25     21.22 o 
   2  11  12      386.64      413.81     20.49 o 
   3  11  12       21.87       26.29     14.27 o 
   1   1  13     3969.26     3972.55     28.78 o 
   2   1  13     2565.09     2507.03     39.55 o 
   3   1  13      297.52      332.59      4.91 o 
   4   1  13       50.69       53.83      3.41 o 
   5   1  13      763.32      724.93      9.07 o 
   6   1  13      260.74      240.44      6.06 o 
   7   1  13        7.54       15.09      7.06 o 
   8   1  13      385.10      374.27      7.46 o 
   9   1  13       48.31       50.78     10.33 o 
  10   1  13       24.91       20.28     10.85 o 
   0   2  13     5982.91     6257.24     22.74 o 
   1   2  13      194.24      173.97      2.51 o 
   2   2  13      545.01      521.18      6.23 o 
   3   2  13        5.35       -1.13      1.13 o 
   4   2  13      202.00      199.73      4.50 o 
   5   2  13     1437.22     1382.39     23.29 o 
   6   2  13     3025.73     3033.79     15.47 o 
   7   2  13      716.18      691.97      8.55 o 
   8   2  13        1.61       -4.51      4.51 o 
   9   2  13      215.61      234.45     10.93 o 
  10   2  13      327.33      367.24     11.20 o 
   1   3  13      164.72      159.19      2.54 o 
   2   3  13      136.41      119.99      3.21 o 
   3   3  13      266.76      227.46      3.56 o 
   4   3  13     1907.91     1768.63     12.23 o 
   5   3  13      471.69      445.12      5.82 o 
   6   3  13      683.42      673.78      9.68 o 
   7   3  13      156.44      155.59      9.04 o 
   8   3  13        1.50       11.68      7.86 o 
   9   3  13      130.65      131.63     11.85 o 
  10   3  13        6.08       -2.31     13.87 o 
   0   4  13       38.12       27.51      3.79 o 
   1   4  13     1147.98     1245.95      9.28 o 
   2   4  13      167.87      143.94      3.16 o 
   3   4  13     1522.26     1447.09     17.40 o 
   4   4  13      426.27      416.44      5.61 o 
   5   4  13      237.55      235.65      5.26 o 
   6   4  13      164.38      180.62      6.88 o 
   7   4  13      210.68      241.02     16.53 o 
   8   4  13      103.52       92.30      7.30 o 
   9   4  13       59.64       74.15      9.10 o 
  10   4  13      168.39      154.98     11.53 o 
   1   5  13      130.44      119.99      4.32 o 
   2   5  13     1697.48     1765.08     13.61 o 
   3   5  13       22.65       25.79      4.00 o 
   4   5  13       76.13       81.55      4.48 o 
   5   5  13       16.45       -0.40      2.21 o 
   6   5  13      890.60      913.47     13.87 o 
   7   5  13       15.34       16.84      7.95 o 
   8   5  13      969.66     1025.39     21.55 o 
   9   5  13        0.02       -4.34     11.65 o 
   0   6  13       19.25       19.40      6.41 o 
   1   6  13       84.57       98.04      4.35 o 
   2   6  13      186.02      196.23      5.18 o 
   3   6  13     1650.25     1561.31     36.13 o 
   4   6  13     1547.68     1562.84     31.17 o 
   5   6  13        3.26       -1.29      2.71 o 
   6   6  13       20.25       18.68      6.40 o 
   7   6  13      521.84      502.19      8.71 o 
   8   6  13      230.40      216.91      7.83 o 
   9   6  13      153.59      162.12      8.83 o 
   1   7  13      272.88      260.50      7.84 o 
   2   7  13      268.00      292.84      8.89 o 
   3   7  13       23.81       19.14      5.92 o 
   4   7  13      146.64      149.59      6.84 o 
   5   7  13       61.41       42.14      5.62 o 
   6   7  13      566.17      579.85      9.35 o 
   7   7  13       15.39        2.22      6.12 o 
   8   7  13      313.81      334.19     11.52 o 
   0   8  13     1002.44     1133.65     24.28 o 
   1   8  13      497.04      499.54     10.34 o 
   2   8  13        1.58        9.44      6.67 o 
   3   8  13       33.80       47.78      6.63 o 
   4   8  13      729.03      740.74     11.21 o 
   5   8  13      158.91      163.85      7.15 o 
   6   8  13      956.12     1029.30     13.79 o 
   7   8  13        2.08       -0.60      1.10 o 
   1   9  13      199.86      180.03     13.61 o 
   2   9  13      520.71      563.89     12.12 o 
   3   9  13      283.82      273.87      8.70 o 
   4   9  13     1359.42     1427.37     19.93 o 
   5   9  13      795.23      801.27     22.74 o 
   6   9  13       36.92       28.11     12.68 o 
   1  10  13       29.47       22.93     16.97 o 
   2  10  13      363.04      401.52     17.38 o 
   3  10  13        0.92       -5.90      5.90 o 
   4  10  13       95.26       73.55     10.33 o 
   5  10  13      117.87      121.38     12.23 o 
   2  11  13       50.03       55.51     22.58 o 
   3  11  13      139.32      137.39     16.23 o 
   0   0  14     6772.96     7095.89    171.74 o 
   1   0  14    15352.54    15422.65     41.39 o 
   2   0  14        0.58        1.46      1.60 o 
   3   0  14     1396.72     1282.60     12.51 o 
   4   0  14      447.75      419.56     23.33 o 
   5   0  14       95.63      114.23     13.53 o 
   6   0  14       34.17       21.55      9.38 o 
   7   0  14      187.16      170.28      8.21 o 
   8   0  14      861.25      888.43     56.45 o 
   9   0  14       45.52       23.96     10.42 o 
  10   0  14      144.03      116.59     18.24 o 
   1   1  14      422.77      473.24      5.75 o 
   2   1  14      863.54      874.17      7.91 o 
   3   1  14      231.92      213.42      4.93 o 
   4   1  14      966.08      964.83     13.41 o 
   5   1  14      340.95      321.58      6.50 o 
   6   1  14     1449.42     1449.37     20.29 o 
   7   1  14      525.82      531.65     10.56 o 
   8   1  14      508.15      542.80      9.75 o 
   9   1  14      236.63      202.04     10.43 o 
  10   1  14       14.78       -0.14      2.30 o 
   0   2  14    13050.44    13252.49     88.93 o 
   1   2  14      616.77      627.50      8.29 o 
   2   2  14      779.74      772.74     11.50 o 
   3   2  14      393.38      368.47      4.56 o 
   4   2  14      101.74      120.90      6.49 o 
   5   2  14       56.51       52.08      5.23 o 
   6   2  14      107.76       95.61     10.21 o 
   7   2  14        9.47       15.53      5.62 o 
   8   2  14        3.82       -1.96      3.99 o 
   9   2  14       12.96        0.82     11.54 o 
  10   2  14      187.37      186.10     11.09 o 
   1   3  14      267.94      292.03      5.03 o 
   2   3  14     1450.25     1483.56     21.05 o 
   3   3  14      308.86      283.35      3.97 o 
   4   3  14     3865.15     3905.07     15.86 o 
   5   3  14      778.88      740.20      7.18 o 
   6   3  14      473.80      488.16      6.46 o 
   7   3  14      992.22     1004.68     25.66 o 
   8   3  14      566.14      562.70     17.34 o 
   9   3  14       62.24       66.18      9.86 o 
  10   3  14       16.53        1.92      7.42 o 
   0   4  14     1748.48     1646.58     12.42 o 
   1   4  14       61.76       66.74      3.25 o 
   2   4  14       30.06       62.54     10.51 o 
   3   4  14     1153.62     1143.38      7.89 o 
   4   4  14     2153.96     2159.57     11.49 o 
   5   4  14        2.86       -2.00      2.00 o 
   6   4  14     1459.95     1451.68     15.92 o 
   7   4  14       92.70       72.83      6.75 o 
   8   4  14      195.49      187.74      8.36 o 
   9   4  14      435.61      407.00     19.82 o 
   1   5  14      747.03      753.48      7.12 o 
   2   5  14     4473.29     4443.47     14.23 o 
   3   5  14     1018.26      981.85      8.95 o 
   4   5  14      539.19      498.44      6.17 o 
   5   5  14     1031.98     1016.01     11.39 o 
   6   5  14       27.19       23.12      6.77 o 
   7   5  14        6.29       -1.71      6.13 o 
   8   5  14      476.21      469.39     10.93 o 
   9   5  14       10.11       -0.97      3.51 o 
   0   6  14      236.67      224.45      7.91 o 
   1   6  14     1891.98     1914.84     19.80 o 
   2   6  14      400.06      386.15      9.82 o 
   3   6  14      344.21      334.25      6.24 o 
   4   6  14       43.43       42.47      5.04 o 
   5   6  14      185.46      195.81      5.60 o 
   6   6  14      133.41      126.56      6.76 o 
   7   6  14       22.29       17.64      7.87 o 
   8   6  14        4.73        5.82      6.38 o 
   1   7  14      418.42      469.81      9.62 o 
   2   7  14      993.93     1063.95     13.54 o 
   3   7  14      197.58      221.02      6.14 o 
   4   7  14        0.38       -1.13      2.09 o 
   5   7  14       32.62       21.53      7.10 o 
   6   7  14      716.07      765.98     16.91 o 
   7   7  14       22.65        6.56      6.87 o 
   8   7  14      129.44      158.65      9.64 o 
   0   8  14      112.36       96.43     13.15 o 
   1   8  14     1084.52     1054.09     32.68 o 
   2   8  14      240.97      245.22      8.03 o 
   3   8  14      231.44      227.72      6.90 o 
   4   8  14        0.38        3.06      7.14 o 
   5   8  14      214.67      187.22      8.43 o 
   6   8  14      332.20      361.87     10.83 o 
   7   8  14        4.59       -1.12      6.58 o 
   2   9  14       23.81       21.76     11.25 o 
   3   9  14       29.81       13.20      7.25 o 
   4   9  14      116.70      145.43      8.80 o 
   5   9  14       33.21       40.15      9.96 o 
   6   9  14      191.14      206.58     11.89 o 
   2  10  14      248.82      235.74     18.33 o 
   3  10  14      137.71      146.31     11.69 o 
   4  10  14       93.47       69.33      9.66 o 
   2  11  14      129.26      132.70     21.73 o 
   1   1  15     2617.09     2474.99     21.25 o 
   2   1  15     3247.18     3240.78     11.18 o 
   3   1  15      400.71      397.15      6.42 o 
   4   1  15       43.97       32.60      5.15 o 
   5   1  15       96.08       86.06      6.11 o 
   6   1  15      207.75      211.68      5.98 o 
   7   1  15      324.13      330.33     13.21 o 
   8   1  15       97.15       96.38      7.59 o 
   9   1  15       99.75      106.26      9.97 o 
  10   1  15       23.24       17.33     12.36 o 
   0   2  15       92.72      160.20      6.64 o 
   1   2  15      175.81      178.30      4.01 o 
   2   2  15     1188.59     1177.94     19.57 o 
   3   2  15      252.00      225.78      3.98 o 
   4   2  15      802.50      804.78     11.38 o 
   5   2  15     2117.80     2135.10     18.08 o 
   6   2  15       92.36       88.45      5.87 o 
   7   2  15     1005.28      998.22     14.46 o 
   8   2  15       11.14       -0.21      5.35 o 
   9   2  15      222.86      246.53      9.62 o 
  10   2  15       47.06       51.61     12.98 o 
   1   3  15       47.16       45.65      2.92 o 
   2   3  15       38.90       35.14      4.05 o 
   3   3  15      141.93      114.52      3.29 o 
   4   3  15     1005.62      947.20      7.69 o 
   5   3  15       58.16       52.51      4.74 o 
   6   3  15      282.25      267.42      6.48 o 
   7   3  15      281.10      302.75      8.50 o 
   8   3  15       75.22       57.54      8.52 o 
   9   3  15      210.70      219.23      9.67 o 
   0   4  15     1002.65     1009.94     10.40 o 
   1   4  15      144.42      160.67      3.53 o 
   2   4  15      194.07      176.85      6.93 o 
   3   4  15      161.59      146.04      3.98 o 
   4   4  15      284.12      287.50      5.43 o 
   5   4  15       10.90       14.21      4.79 o 
   6   4  15      385.34      368.25      7.12 o 
   7   4  15      111.35      100.90      7.97 o 
   8   4  15      164.44      169.05      7.63 o 
   9   4  15      115.09       97.71     10.44 o 
   1   5  15      780.14      731.38     15.75 o 
   2   5  15      235.12      247.60      4.81 o 
   3   5  15      816.72      809.52      8.66 o 
   4   5  15      312.84      283.62      5.15 o 
   5   5  15      311.10      298.88      6.70 o 
   6   5  15      226.43      201.89      8.21 o 
   7   5  15      382.17      384.46      8.18 o 
   8   5  15      130.04      129.87      8.36 o 
   9   5  15      111.03       90.49      8.50 o 
   0   6  15      950.19      957.39     17.65 o 
   1   6  15      445.89      456.17      6.37 o 
   2   6  15       32.32       33.23      4.29 o 
   3   6  15      122.49      125.90      5.68 o 
   4   6  15      454.50      464.96      7.34 o 
   5   6  15      546.72      533.12      7.37 o 
   6   6  15      217.90      196.94      6.36 o 
   7   6  15      125.12      121.63      7.66 o 
   8   6  15      394.06      373.91      8.40 o 
   1   7  15      174.70      152.00      7.99 o 
   2   7  15      998.26      978.09     13.38 o 
   3   7  15      200.61      196.36      6.12 o 
   4   7  15       56.32       35.88      6.73 o 
   5   7  15       41.91       40.92      7.44 o 
   6   7  15      197.43      183.84      7.70 o 
   7   7  15       10.75        5.24      6.45 o 
   0   8  15      748.42      790.39     17.72 o 
   1   8  15      683.00      622.64     16.36 o 
   2   8  15        2.72       -0.37      1.74 o 
   3   8  15      367.75      396.54     13.30 o 
   4   8  15      352.30      354.90      8.30 o 
   5   8  15      442.79      461.08      9.10 o 
   6   8  15        3.54       -0.92      3.20 o 
   7   8  15        0.08       -6.71      6.71 o 
   2   9  15        7.25       -7.25      7.25 o 
   3   9  15      536.82      512.79     19.36 o 
   4   9  15      604.54      657.99     10.39 o 
   5   9  15        0.77       -5.98      6.31 o 
   2  10  15       60.34       61.67     20.07 o 
   3  10  15      149.04      158.64     11.51 o 
   4  10  15       12.78        7.05      4.88 o 
   0   0  16      587.89      581.78      9.34 o 
   1   0  16    21405.51    21952.69    235.61 o 
   2   0  16      138.26      137.16      6.96 o 
   3   0  16      644.84      614.26      9.68 o 
   4   0  16       84.65       65.26      6.49 o 
   5   0  16     1917.09     1931.16     66.49 o 
   6   0  16     3053.95     2948.73     29.14 o 
   7   0  16     1178.08     1125.87     32.96 o 
   8   0  16       33.05       14.94     11.65 o 
   9   0  16       52.17       33.94     14.13 o 
   1   1  16      516.57      520.17      5.07 o 
   2   1  16      808.71      847.35      7.82 o 
   3   1  16     3787.26     3587.19     18.14 o 
   4   1  16       54.44       58.97      4.80 o 
   5   1  16     4095.98     4004.52     33.47 o 
   6   1  16        5.51       11.25      6.08 o 
   7   1  16       13.79        8.89      5.77 o 
   8   1  16        3.33        9.73      6.83 o 
   9   1  16      291.76      281.57     18.18 o 
   0   2  16     3264.16     3423.29     23.61 o 
   1   2  16     2845.39     2747.45     31.43 o 
   2   2  16       71.03       46.35      3.09 o 
   3   2  16      238.60      215.95      4.29 o 
   4   2  16     2529.88     2527.13     34.27 o 
   5   2  16      564.83      578.06      8.44 o 
   6   2  16       37.98       21.95      5.70 o 
   7   2  16      205.56      192.98      6.55 o 
   8   2  16        0.55       -5.44      9.28 o 
   9   2  16      216.89      200.45     14.43 o 
   1   3  16     1347.19     1340.37      9.89 o 
   2   3  16     1806.78     1725.66     11.20 o 
   3   3  16       27.39       16.63      3.53 o 
   4   3  16      609.98      572.79      7.78 o 
   5   3  16     1434.59     1441.39     15.52 o 
   6   3  16      427.11      399.37      6.23 o 
   7   3  16     1539.44     1615.53     15.96 o 
   8   3  16       34.90       32.98      6.84 o 
   9   3  16        0.28        3.05     10.45 o 
   0   4  16      257.51      247.51     11.07 o 
   1   4  16      637.20      668.98     10.56 o 
   2   4  16       40.52       39.68      3.74 o 
   3   4  16     1375.73     1363.05     11.70 o 
   4   4  16       54.82       50.33      4.60 o 
   5   4  16      927.40      939.83      9.07 o 
   6   4  16      228.64      223.51      6.36 o 
   7   4  16        5.41        0.63      2.46 o 
   8   4  16      167.04      133.67      8.10 o 
   9   4  16      464.79      520.36     15.97 o 
   1   5  16        2.53       -3.51      3.51 o 
   2   5  16      211.90      217.09      4.62 o 
   3   5  16        1.85        3.33      3.46 o 
   4   5  16      284.48      254.14      5.24 o 
   5   5  16      954.73      923.79     15.83 o 
   6   5  16       22.62       17.12      7.61 o 
   7   5  16       11.94        4.12      5.18 o 
   8   5  16      225.01      215.80      9.68 o 
   0   6  16       62.76       59.08     10.77 o 
   1   6  16      404.05      514.65     12.37 o 
   2   6  16        0.96       -2.94      2.94 o 
   3   6  16        1.15       -0.04      0.77 o 
   4   6  16       13.41       10.81      6.01 o 
   5   6  16      340.42      371.60      7.17 o 
   6   6  16      350.78      321.02      6.93 o 
   7   6  16      351.72      337.59      7.84 o 
   8   6  16        2.02       -0.27      2.22 o 
   1   7  16      262.87      273.83      8.91 o 
   2   7  16      474.93      495.20      7.54 o 
   3   7  16     1257.64     1301.81     13.11 o 
   4   7  16      375.07      374.38      7.71 o 
   5   7  16      345.95      303.25      7.71 o 
   6   7  16      199.90      175.86      8.09 o 
   7   7  16      197.39      181.11      8.02 o 
   1   8  16      772.55      827.10     18.58 o 
   2   8  16       25.69       26.10      8.88 o 
   3   8  16       28.87       25.05      7.40 o 
   4   8  16      634.98      665.34      9.97 o 
   5   8  16      129.94      126.09      8.69 o 
   6   8  16       67.26       82.49      9.53 o 
   2   9  16        0.98       -1.45     11.79 o 
   3   9  16        6.20        0.18      3.28 o 
   4   9  16       20.20        8.84      9.56 o 
   5   9  16       11.74        8.71     11.58 o 
   2  10  16        2.04      -10.01     16.04 o 
   3  10  16       15.10       -6.77     17.97 o 
   1   1  17      105.05      103.89      4.25 o 
   2   1  17        0.10       -2.82      3.53 o 
   3   1  17       39.31       48.18      4.56 o 
   4   1  17     1355.67     1345.24     12.13 o 
   5   1  17       18.17       28.76      5.99 o 
   6   1  17      102.61       94.84      6.13 o 
   7   1  17      730.79      725.27     18.49 o 
   8   1  17     1037.30     1126.09     16.69 o 
   9   1  17      246.65      264.11     11.36 o 
   0   2  17     7457.18     7089.48     47.47 o 
   1   2  17      839.81      834.92      6.17 o 
   2   2  17      293.10      283.19      5.47 o 
   3   2  17      666.07      660.07      8.86 o 
   4   2  17       30.56       42.55      5.01 o 
   5   2  17      596.31      591.20      8.08 o 
   6   2  17       83.73       68.97      6.14 o 
   7   2  17        1.18       -0.08      3.36 o 
   8   2  17        0.63       -0.18     12.12 o 
   9   2  17       46.10       26.42     10.14 o 
   1   3  17      536.78      536.12      8.59 o 
   2   3  17     2267.90     2251.38     61.35 o 
   3   3  17      780.80      767.88     10.14 o 
   4   3  17      154.38      137.60      4.87 o 
   5   3  17       76.68       81.55      5.08 o 
   6   3  17      114.23       99.98      6.15 o 
   7   3  17       90.56       92.90      7.12 o 
   8   3  17       12.11        0.03      1.44 o 
   9   3  17        6.56        3.50      4.08 o 
   0   4  17      612.41      674.60     15.81 o 
   1   4  17     1550.26     1536.47     18.93 o 
   2   4  17     1282.00     1284.27     17.50 o 
   3   4  17       28.75       18.07      4.18 o 
   4   4  17      417.73      441.55      7.10 o 
   5   4  17       34.03       34.38      4.81 o 
   6   4  17      130.39      113.20      6.63 o 
   7   4  17        8.49       -0.02      3.78 o 
   8   4  17      198.61      191.69      8.33 o 
   9   4  17        0.98       -2.46      7.86 o 
   1   5  17      233.80      247.91     22.40 o 
   2   5  17        0.05       -2.16      2.36 o 
   3   5  17      692.13      709.32     16.82 o 
   4   5  17        2.72       -0.47      1.14 o 
   5   5  17      345.94      324.81      7.00 o 
   6   5  17      117.40      125.63      7.25 o 
   7   5  17       79.72       80.99      8.13 o 
   8   5  17      127.08      143.21     10.46 o 
   0   6  17     1249.87     1294.99     21.34 o 
   1   6  17      148.04      135.49      9.07 o 
   2   6  17       37.79       24.97      6.15 o 
   3   6  17        1.79       -2.32      2.32 o 
   4   6  17       53.04       44.24      5.93 o 
   5   6  17      792.06      760.86     12.49 o 
   6   6  17      191.02      184.28      8.28 o 
   7   6  17      495.97      484.90      8.26 o 
   1   7  17       44.89       25.19      8.74 o 
   2   7  17       28.65       23.41      9.10 o 
   3   7  17      158.46      138.75      6.52 o 
   4   7  17      207.80      219.57      7.39 o 
   5   7  17       57.28       56.00      8.34 o 
   6   7  17       41.64       35.32      8.57 o 
   7   7  17        0.18       -3.15      3.15 o 
   1   8  17      113.25       90.96     17.44 o 
   2   8  17      601.08      615.86     35.38 o 
   3   8  17      115.05      112.15      7.44 o 
   4   8  17       10.44       23.40      8.75 o 
   5   8  17       62.53       47.75      9.66 o 
   6   8  17      528.06      576.37     10.43 o 
   2   9  17     1505.81     1594.91     58.53 o 
   3   9  17      204.11      197.57      8.61 o 
   4   9  17       55.83       58.41     10.02 o 
   2  10  17      574.30      593.52     23.51 o 
   0   0  18      120.39      129.47      6.14 o 
   1   0  18     1200.42     1159.06      9.10 o 
   2   0  18      813.49      842.25     11.71 o 
   3   0  18     2210.10     2129.78     18.22 o 
   4   0  18     1371.23     1321.88     15.31 o 
   5   0  18      276.34      283.44      9.56 o 
   6   0  18     3726.37     3722.57     26.66 o 
   7   0  18        0.23       -4.79      6.91 o 
   8   0  18      280.20      319.89     19.06 o 
   9   0  18      121.27      139.76     15.26 o 
   1   1  18      371.34      376.69      6.73 o 
   2   1  18        0.15       -2.70      2.70 o 
   3   1  18      676.64      674.20      7.90 o 
   4   1  18      135.67      108.99      7.42 o 
   5   1  18       40.41       42.55      5.62 o 
   6   1  18       32.33       25.72      6.78 o 
   7   1  18       81.21       81.60      7.15 o 
   8   1  18      771.28      824.32     12.47 o 
   9   1  18      306.38      314.71     12.67 o 
   0   2  18      333.59      465.92     14.83 o 
   1   2  18       84.67      101.34      4.32 o 
   2   2  18      674.03      614.63      8.56 o 
   3   2  18      881.17      858.14     18.37 o 
   4   2  18     1499.92     1457.25     15.84 o 
   5   2  18        6.55       -2.82      3.92 o 
   6   2  18      189.13      185.52      7.09 o 
   7   2  18      109.94       98.97      7.68 o 
   8   2  18      114.17      125.44     12.81 o 
   9   2  18      147.90      144.62     10.39 o 
   1   3  18      186.40      176.45      4.63 o 
   2   3  18     4588.14     4509.01     52.95 o 
   3   3  18        1.51        5.33      3.66 o 
   4   3  18       57.02       64.17      5.96 o 
   5   3  18      497.63      474.07      7.67 o 
   6   3  18       10.26        3.73      3.55 o 
   7   3  18        0.01       -3.73      3.73 o 
   8   3  18        6.42       -1.21      4.32 o 
   9   3  18      134.64      102.34     10.06 o 
   0   4  18     3298.17     3519.48     33.27 o 
   1   4  18        8.13       -2.69      2.69 o 
   2   4  18      508.78      515.35     15.31 o 
   3   4  18       19.23       12.90      5.53 o 
   4   4  18       96.06       87.56      6.07 o 
   5   4  18       32.53       35.96      6.39 o 
   6   4  18      584.16      572.66      8.64 o 
   7   4  18        5.15        5.62      5.74 o 
   8   4  18      190.12      198.78      8.72 o 
   1   5  18      358.29      345.92      9.11 o 
   2   5  18        5.28        6.37      5.65 o 
   3   5  18       84.36       85.96      7.53 o 
   4   5  18      331.51      304.59      8.14 o 
   5   5  18      211.17      181.58      7.64 o 
   6   5  18       14.46       18.65      7.10 o 
   7   5  18        6.45        0.69      3.11 o 
   8   5  18        0.54       -4.54      7.19 o 
   0   6  18       19.63       29.20     11.51 o 
   1   6  18        9.89       11.86      9.60 o 
   2   6  18      198.70      186.04      8.91 o 
   3   6  18       50.33       37.11      7.85 o 
   4   6  18      217.59      220.25      8.21 o 
   5   6  18      130.43      110.37      6.58 o 
   6   6  18      289.17      282.16      7.98 o 
   7   6  18        8.11        3.48      2.97 o 
   1   7  18       35.67       22.50     10.19 o 
   2   7  18        8.52        1.68      2.05 o 
   3   7  18       11.31        3.14      4.95 o 
   4   7  18      494.18      507.51     12.23 o 
   5   7  18      199.34      199.90      7.87 o 
   6   7  18      124.13      120.70      9.07 o 
   1   8  18      722.74      698.07     19.04 o 
   2   8  18      112.53      119.39     12.48 o 
   3   8  18       11.81        5.44     12.92 o 
   4   8  18      956.17     1038.24     19.49 o 
   5   8  18       75.20       63.86      9.87 o 
   2   9  18       16.15       48.21     14.84 o 
   3   9  18       15.27       -0.77     11.86 o 
   4   9  18       11.47        7.20      9.27 o 
   1   1  19     1386.04     1344.15      9.73 o 
   2   1  19      773.31      753.60     11.79 o 
   3   1  19      106.35      121.62      7.83 o 
   4   1  19      791.24      716.22     12.66 o 
   5   1  19      479.96      488.69      7.91 o 
   6   1  19       38.80       30.50      6.94 o 
   7   1  19       15.06       15.64      7.28 o 
   8   1  19      642.55      706.37     13.11 o 
   9   1  19       41.39       42.68     16.00 o 
   0   2  19     6354.83     6440.15     32.00 o 
   1   2  19       93.76       79.19      4.25 o 
   2   2  19      248.06      266.82      5.71 o 
   3   2  19      508.16      525.37      7.52 o 
   4   2  19      636.19      647.42     10.28 o 
   5   2  19       21.01        8.10      6.26 o 
   6   2  19      857.07      854.69     15.29 o 
   7   2  19       41.61       39.01      8.08 o 
   8   2  19        2.41        0.56      2.57 o 
   1   3  19        6.58        1.07      1.04 o 
   2   3  19     1948.47     1976.36     29.32 o 
   3   3  19       59.55       65.32      5.99 o 
   4   3  19      635.61      609.59      8.28 o 
   5   3  19       39.99       27.74      6.47 o 
   6   3  19       11.59        0.90      3.52 o 
   7   3  19       70.35       69.08     10.93 o 
   8   3  19       42.94       27.64     10.01 o 
   0   4  19       69.61       42.52     12.23 o 
   1   4  19      153.44      134.75     11.44 o 
   2   4  19      820.85      664.79     27.81 o 
   3   4  19      376.82      352.61      6.88 o 
   4   4  19        9.00        5.12      4.54 o 
   5   4  19       59.80       37.55      7.02 o 
   6   4  19       10.71       15.85      8.90 o 
   7   4  19      318.64      288.77     15.24 o 
   8   4  19       50.31       40.14     10.92 o 
   1   5  19        2.06        1.19      7.65 o 
   2   5  19       90.85       96.33      7.21 o 
   3   5  19        0.11       -3.22      3.22 o 
   4   5  19       16.82       -1.00      3.56 o 
   5   5  19       91.96      101.57     10.56 o 
   6   5  19      284.96      285.70     10.47 o 
   7   5  19        0.88       -6.60      7.45 o 
   0   6  19      331.08      282.81     13.59 o 
   1   6  19      645.77      684.05     19.09 o 
   2   6  19       69.16       55.87      7.70 o 
   3   6  19      126.70      124.97      9.13 o 
   4   6  19      339.77      309.13      9.09 o 
   5   6  19        3.09       -6.59      6.59 o 
   6   6  19      119.74      110.61     13.32 o 
   7   6  19      312.92      299.87     32.19 o 
   1   7  19      217.77      192.58     11.32 o 
   2   7  19      136.52      142.61     10.44 o 
   3   7  19       12.72       13.01     12.44 o 
   4   7  19      434.14      467.04     10.83 o 
   5   7  19      105.04      101.31      9.56 o 
   6   7  19      136.00      121.25     11.35 o 
   1   8  19       84.87       87.54     18.81 o 
   2   8  19      352.76      341.88     13.94 o 
   3   8  19       76.29       66.32     14.63 o 
   4   8  19       15.41       27.65     11.56 o 
   5   8  19        4.22       -8.03      8.03 o 
   2   9  19     1231.82     1450.79    145.86 o 
   3   9  19        7.59       16.64     16.60 o 
   0   0  20     1412.04     1281.07     67.67 o 
   1   0  20     3659.98     3476.91     30.18 o 
   2   0  20       78.88       66.87      6.87 o 
   3   0  20       25.78        8.61      7.73 o 
   4   0  20      688.16      671.21     12.65 o 
   5   0  20      138.94      154.68      9.83 o 
   6   0  20       10.75        9.63      8.82 o 
   7   0  20      196.05      158.64     17.09 o 
   8   0  20      327.80      295.14     13.06 o 
   1   1  20      269.10      293.04      4.41 o 
   2   1  20      443.81      428.14      7.02 o 
   3   1  20     2031.46     1976.52     31.15 o 
   4   1  20       55.57       59.88      6.26 o 
   5   1  20     2501.66     2514.16     15.73 o 
   6   1  20      158.01      165.98      7.88 o 
   7   1  20        8.53        3.64      6.17 o 
   8   1  20      395.72      415.75     10.28 o 
   0   2  20     1307.67     1483.87     13.20 o 
   1   2  20       12.03        2.93      2.42 o 
   2   2  20     1647.16     1648.21     42.94 o 
   3   2  20     2008.12     2025.27     21.66 o 
   4   2  20      708.18      654.84     12.36 o 
   5   2  20        0.01        1.78      5.91 o 
   6   2  20      158.54      167.06      9.92 o 
   7   2  20      469.23      526.66     10.21 o 
   8   2  20       16.03       -0.90      6.95 o 
   1   3  20      148.83      139.04      6.23 o 
   2   3  20      345.97      333.12      8.49 o 
   3   3  20      773.21      756.29     10.49 o 
   4   3  20      114.57      110.74      5.84 o 
   5   3  20        7.81        6.10      7.28 o 
   6   3  20       22.99       19.26      7.79 o 
   7   3  20      980.26     1050.20     17.46 o 
   8   3  20      110.20       84.18     10.56 o 
   0   4  20      318.96      317.73     13.70 o 
   1   4  20        5.58        2.39      4.38 o 
   2   4  20      171.30      164.28      7.84 o 
   3   4  20       38.26       37.49      6.60 o 
   4   4  20       65.20       55.12      7.26 o 
   5   4  20      120.84      112.27      7.33 o 
   6   4  20      800.54      804.34     18.43 o 
   7   4  20        9.96       10.28     11.12 o 
   1   5  20       65.49       72.46      7.14 o 
   2   5  20      240.51      232.25      7.96 o 
   3   5  20       30.94       16.68      8.68 o 
   4   5  20       96.15       52.89     11.15 o 
   5   5  20     1153.94     1199.98     18.36 o 
   6   5  20       76.06       86.03     10.70 o 
   7   5  20        7.31       -0.44      1.86 o 
   0   6  20      139.33      121.57     12.56 o 
   1   6  20      481.32      551.82     13.93 o 
   2   6  20      217.54      220.51      8.57 o 
   3   6  20        0.01       -7.64      7.79 o 
   4   6  20      479.96      485.72     15.41 o 
   5   6  20        2.08        6.13      9.54 o 
   6   6  20       31.04       24.84     12.21 o 
   1   7  20      686.03      652.36     19.64 o 
   2   7  20      164.52      192.13     25.18 o 
   3   7  20      831.95      890.21     47.45 o 
   4   7  20      275.44      296.71     15.29 o 
   5   7  20        1.78       -7.02      7.02 o 
   1   8  20        0.63       -9.31      9.31 o 
   2   8  20       22.10       14.56     14.18 o 
   3   8  20      243.95      254.78     14.69 o 
   4   8  20      184.45      208.34     15.74 o 
   2   9  20       11.84       23.85     23.71 o 
   1   1  21     1596.04     1594.31     12.78 o 
   2   1  21      121.52      135.00      5.41 o 
   3   1  21      301.58      370.35      7.00 o 
   4   1  21        8.42        9.74      6.66 o 
   5   1  21       49.85       73.13      6.78 o 
   6   1  21      159.43      147.40      8.27 o 
   7   1  21       80.47       63.15      8.23 o 
   8   1  21       48.18       58.88     11.05 o 
   0   2  21      235.13      223.12      8.43 o 
   1   2  21       49.79       33.87      5.92 o 
   2   2  21      461.17      445.43     15.26 o 
   3   2  21       15.50       31.32      6.09 o 
   4   2  21      130.46      103.49      6.28 o 
   5   2  21      816.13      778.72      9.80 o 
   6   2  21       20.59       20.73      8.83 o 
   7   2  21      280.43      269.03     10.47 o 
   8   2  21       46.50       48.37     15.93 o 
   1   3  21      189.60      195.37      6.72 o 
   2   3  21       39.53       32.01      6.30 o 
   3   3  21       11.37        8.42      5.00 o 
   4   3  21       31.05       16.37      6.44 o 
   5   3  21        5.33        0.35      2.40 o 
   6   3  21        2.85       -2.27      2.27 o 
   7   3  21      185.39      198.29     12.63 o 
   0   4  21        0.10        2.77     11.73 o 
   1   4  21       53.71       47.25      6.86 o 
   2   4  21       38.14       44.61      8.00 o 
   3   4  21      306.16      297.64      7.28 o 
   4   4  21       83.89       72.38      9.09 o 
   5   4  21      101.81      108.08      8.22 o 
   6   4  21        2.75        5.17     10.09 o 
   7   4  21      490.27      517.49     15.51 o 
   1   5  21      639.17      666.94     15.01 o 
   2   5  21      194.86      173.91      8.70 o 
   3   5  21      873.71      913.68     16.66 o 
   4   5  21       77.23       66.90     11.32 o 
   5   5  21      231.45      233.32     13.59 o 
   6   5  21       61.62       59.78     14.43 o 
   0   6  21      173.77      193.57     15.63 o 
   1   6  21     1478.29     1647.30     16.52 o 
   2   6  21        4.64        0.28      2.23 o 
   3   6  21      301.51      291.08     12.50 o 
   4   6  21        6.21        3.82     12.96 o 
   5   6  21      509.34      532.13     22.08 o 
   6   6  21       28.76       22.20     17.01 o 
   1   7  21       38.25       46.96     12.24 o 
   2   7  21       30.08       25.23     12.06 o 
   3   7  21      268.93      294.70     14.36 o 
   4   7  21       29.48       26.76     14.58 o 
   5   7  21      164.41      181.53     15.23 o 
   1   8  21       17.91        6.65      7.94 o 
   2   8  21        6.80        9.54     14.56 o 
   3   8  21      153.35      162.91     15.32 o 
   0   0  22     1497.30     1488.25     16.77 o 
   1   0  22     2476.94     2458.04     34.64 o 
   2   0  22        0.42       -6.04      6.04 o 
   3   0  22      907.96      887.20     33.11 o 
   4   0  22     1491.05     1555.68     36.60 o 
   5   0  22      590.23      644.13     13.55 o 
   6   0  22       27.38       17.91      8.96 o 
   7   0  22       56.50       35.23     16.94 o 
   1   1  22      938.07      973.82      8.67 o 
   2   1  22       63.68       54.60      6.07 o 
   3   1  22     1684.74     1693.70     15.45 o 
   4   1  22      403.18      437.42      8.03 o 
   5   1  22      233.92      223.25      7.32 o 
   6   1  22      525.71      545.15     11.06 o 
   7   1  22      109.40       95.88      8.89 o 
   0   2  22      479.07      487.49     11.07 o 
   1   2  22        1.06       -0.40      3.36 o 
   2   2  22       99.54       90.87      6.09 o 
   3   2  22       94.99       87.44      5.87 o 
   4   2  22       51.75       39.73      6.14 o 
   5   2  22        7.94        4.87      8.50 o 
   6   2  22      621.27      610.31      9.94 o 
   7   2  22       58.98       58.73      9.52 o 
   1   3  22        0.40       -4.45      4.79 o 
   2   3  22      335.13      349.19      7.44 o 
   3   3  22        0.46       -5.94      5.94 o 
   4   3  22      124.82      111.83      6.74 o 
   5   3  22       54.22       30.03      8.12 o 
   6   3  22      152.40      144.87      9.08 o 
   7   3  22      758.67      813.43     14.06 o 
   0   4  22     2386.36     2565.23    134.48 o 
   1   4  22       87.12       84.53      8.11 o 
   2   4  22      542.41      525.78     11.82 o 
   3   4  22        9.51       -1.59      1.59 o 
   4   4  22        1.00       -4.73      7.17 o 
   5   4  22      518.57      541.16     11.26 o 
   6   4  22        0.17       -5.95     11.16 o 
   1   5  22       57.70       77.02      7.53 o 
   2   5  22      106.14       92.61      9.38 o 
   3   5  22       26.33       27.04      9.93 o 
   4   5  22      515.93      560.94     14.29 o 
   5   5  22      497.06      510.82     15.35 o 
   6   5  22      278.76      289.31     15.94 o 
   0   6  22      223.88      210.28     15.44 o 
   1   6  22      151.99      201.28     10.75 o 
   2   6  22       21.50       -0.88      7.49 o 
   3   6  22       67.33       49.67     14.77 o 
   4   6  22       71.02       68.10     14.50 o 
   5   6  22       85.15       76.74     15.26 o 
   1   7  22      513.92      544.09     30.22 o 
   2   7  22       50.64       47.38     13.23 o 
   3   7  22      628.03      665.98     22.27 o 
   4   7  22       10.24        1.23     10.52 o 
   1   8  22      116.47      104.36     15.61 o 
   2   8  22        6.48        5.34     41.04 o 
   1   1  23      328.50      318.29      6.59 o 
   2   1  23       54.15       59.03      6.08 o 
   3   1  23       85.60       94.29      7.38 o 
   4   1  23      375.42      394.93      9.17 o 
   5   1  23       39.09       28.72      7.05 o 
   6   1  23      120.46      135.24     10.47 o 
   7   1  23      175.25      159.63      9.71 o 
   0   2  23     1090.93     1117.37     15.37 o 
   1   2  23      281.42      275.34      8.47 o 
   2   2  23        0.99       -3.97      4.72 o 
   3   2  23       20.44        7.38      6.00 o 
   4   2  23      187.29      184.62      9.00 o 
   5   2  23      189.93      176.80      8.33 o 
   6   2  23      203.01      215.34      9.79 o 
   7   2  23       39.16       33.04     10.50 o 
   1   3  23        0.44       -4.16      4.16 o 
   2   3  23      244.57      295.47      8.01 o 
   3   3  23       77.49       64.24      9.67 o 
   4   3  23      143.89      136.80      9.33 o 
   5   3  23        1.79       -3.32      3.32 o 
   6   3  23       40.22       39.52      9.84 o 
   0   4  23      820.28      922.06     28.83 o 
   1   4  23      215.79      206.30     11.53 o 
   2   4  23      144.85      164.29     11.67 o 
   3   4  23       37.39       12.81      8.75 o 
   4   4  23      133.60      160.63      9.95 o 
   5   4  23       58.31       52.44     13.05 o 
   6   4  23       68.74       61.48     15.15 o 
   1   5  23      162.52      156.55      9.17 o 
   2   5  23       94.45       84.91      9.69 o 
   3   5  23      402.97      435.42     15.84 o 
   4   5  23        9.99       26.68     12.39 o 
   5   5  23      201.28      193.57     14.68 o 
   0   6  23      150.08      209.03     18.32 o 
   1   6  23      313.51      327.80      9.83 o 
   2   6  23        5.44       -1.08      7.11 o 
   3   6  23       91.69      106.65     15.67 o 
   4   6  23        5.63        6.28     20.38 o 
   1   7  23        1.10       -9.12      9.12 o 
   2   7  23        0.17       -2.07      8.46 o 
   3   7  23       54.51       46.65     21.96 o 
   0   0  24      327.74      388.13     12.53 o 
   1   0  24       79.52       91.25      7.65 o 
   2   0  24      134.00      132.75      9.70 o 
   3   0  24        0.92       -0.69      4.61 o 
   4   0  24       33.08       31.92     10.60 o 
   5   0  24       83.98       70.66     11.64 o 
   6   0  24      242.68      213.29     10.99 o 
   1   1  24      126.58      120.31      6.05 o 
   2   1  24       52.67       37.48      6.90 o 
   3   1  24      213.26      196.45      6.65 o 
   4   1  24      857.88      871.98     15.91 o 
   5   1  24       63.10       52.95      7.21 o 
   6   1  24      720.19      743.68     12.55 o 
   0   2  24      228.10      266.56     29.28 o 
   1   2  24      538.46      527.39      7.77 o 
   2   2  24      229.28      223.82      7.74 o 
   3   2  24      414.46      411.23     11.01 o 
   4   2  24        2.83       11.64      6.72 o 
   5   2  24      309.10      315.57      8.49 o 
   6   2  24      860.74      885.79     12.96 o 
   1   3  24      184.65      176.75      7.85 o 
   2   3  24     1940.78     2065.97     67.70 o 
   3   3  24      435.55      433.74     10.48 o 
   4   3  24      931.14      982.88     20.79 o 
   5   3  24       38.32       22.73     10.25 o 
   6   3  24       78.76       73.37     16.75 o 
   0   4  24     2391.81     2743.99     62.84 o 
   1   4  24      168.65      169.10      9.52 o 
   2   4  24      226.01      240.15      9.53 o 
   3   4  24       76.86       72.84     11.83 o 
   4   4  24      588.17      618.61     11.98 o 
   5   4  24        1.55       -3.51      5.20 o 
   1   5  24       24.97       18.52      9.92 o 
   2   5  24       31.65       37.02      9.76 o 
   3   5  24       60.44       59.78     10.66 o 
   4   5  24      867.92      954.39     48.24 o 
   0   6  24        0.42       -4.84      4.84 o 
   1   6  24      104.69      130.15     10.55 o 
   2   6  24        5.52       -5.52      8.43 o 
   3   6  24      134.94      143.17     16.63 o 
   1   7  24       16.64        3.82      4.76 o 
   1   1  25       37.67       35.06      6.97 o 
   2   1  25       67.44       44.56      8.59 o 
   3   1  25        3.01        0.43      2.48 o 
   4   1  25      406.58      413.06      8.66 o 
   5   1  25        9.08       -2.13      2.13 o 
   0   2  25      843.32      870.54     70.22 o 
   1   2  25        7.51       10.31      6.65 o 
   2   2  25       34.50       24.46      7.07 o 
   3   2  25      117.75       98.95      9.51 o 
   4   2  25      459.07      490.42     10.68 o 
   5   2  25      104.14       80.76      9.11 o 
   1   3  25       98.17       85.59      8.88 o 
   2   3  25      486.78      599.83     16.05 o 
   3   3  25      106.09       98.50     10.12 o 
   4   3  25        0.23       -7.04      8.69 o 
   5   3  25        0.89       -6.14      6.14 o 
   0   4  25     1053.79     1185.33     74.70 o 
   1   4  25      127.10      128.24      9.60 o 
   2   4  25        2.58       -4.10      6.62 o 
   3   4  25       35.00       24.21     12.13 o 
   4   4  25       83.75      108.36     11.53 o 
   1   5  25      117.80      107.72     11.05 o 
   2   5  25      334.50      371.17     11.33 o 
   3   5  25      123.54      119.77     14.33 o 
   0   6  25      134.98      121.37     14.09 o 
   1   6  25     1015.42     1114.59     18.26 o 
   2   6  25      215.25      213.18     18.28 o 
   0   0  26      561.75      482.28     17.66 o 
   1   0  26      890.88      942.43     21.95 o 
   2   0  26     1111.89     1082.61     51.39 o 
   3   0  26       54.12       39.30     11.00 o 
   4   0  26      371.47      338.28     18.87 o 
   5   0  26      167.13      157.74     13.98 o 
   1   1  26       29.25       32.27      7.97 o 
   2   1  26       35.41       27.24      9.28 o 
   3   1  26       32.93       32.79      9.62 o 
   4   1  26        3.61        0.53      7.01 o 
   5   1  26       97.76       87.78      8.10 o 
   0   2  26       10.06       11.82     12.42 o 
   1   2  26       38.06       28.50      7.37 o 
   2   2  26       44.97       37.78     10.29 o 
   3   2  26      352.03      361.26      9.56 o 
   4   2  26       37.30       34.22     10.96 o 
   1   3  26        1.98       -4.41      6.94 o 
   2   3  26      521.90      544.40     11.61 o 
   3   3  26        0.42       -2.85      5.90 o 
   4   3  26       23.62       19.82     10.63 o 
   0   4  26      259.64      330.73     12.04 o 
   1   4  26       62.28       72.53      9.50 o 
   2   4  26       27.67       21.41     11.48 o 
   3   4  26      139.22      144.25     13.37 o 
   1   5  26        1.71        1.58      9.61 o 
   2   5  26       28.28       23.39     13.65 o 
   1   1  27      528.11      517.51     16.71 o 
   2   1  27        6.84       13.89      9.71 o 
   3   1  27      126.33      136.07     10.67 o 
   4   1  27        5.98        8.00     13.30 o 
   0   2  27       56.05       72.82     13.91 o 
   1   2  27       24.61       24.50      9.15 o 
   2   2  27        1.30        0.04     10.17 o 
   3   2  27        3.33       10.29     10.41 o 
   1   3  27       11.11       -1.28      5.56 o 
   2   3  27        0.89       -4.98      5.22 o 
   3   3  27        1.49       -4.24     10.87 o 
   0   4  27      334.02      362.79     36.44 o 
   1   4  27       71.80       67.72     10.76 o 
   0   0  28      297.44      274.97     16.33 o 
   1   0  28       79.19       76.61     17.13 o 
   2   0  28      386.64      384.01     18.98 o 
   1   1  28        1.03        6.26     10.93 o 
   2   1  28      415.31      399.49     15.23 o 
   0   2  28      219.81      225.12     15.22 o 
   1   2  28      241.30      245.94     10.79 o 
   2   2  28      125.55      134.88     12.78 o 
                                                 
